# Supplementary material for: Stromule extension along microtubules coordinated with actin-mediated anchoring guides perinuclear chloroplast movement during innate immunity
Source: eLife. 2018 Jan 17;7:e23625. doi: 10.7554/eLife.23625 (PMC5815851; doi:10.7554/eLife.23625)
Supplement: Figure 1—source data 1. — A raw data for the average stromule velocity along MT presented in Figure 1D. [file elife-23625-fig1-data1.csv]

EB1	TUA6
0.092	0.121667
0.078333	0.132
0.0742	0.20525
0.0695	0.152212
0.0665	0.140778
0.056519	0.172222
0.056333	0.161875
0.0478	0.1027
0.037667	0.132625
0.0345	0.133625
0.032875	0.151625
0.032
