# Supplementary material for: Stromule extension along microtubules coordinated with actin-mediated anchoring guides perinuclear chloroplast movement during innate immunity
Source: eLife. 2018 Jan 17;7:e23625. doi: 10.7554/eLife.23625 (PMC5815851; doi:10.7554/eLife.23625)
Supplement: Figure 3—source data 1. — Raw datapoints of stromule frequency after APM, Oryzalin, or Paclitaxel, presented in Figure 3B and D. Statistical analyses and the original graph generated by Prism7 were also included. [file elife-23625-fig3-data1.zip]

Archive with 9 entries (8 files):
- Figure 3-source file 1/
- Figure 3-source file 1/APS and Oryzalin.pdf
- Figure 3-source file 1/APS and Oryzalin.txt
- Figure 3-source file 1/Col Stats of APS and Oryzalin.csv
- Figure 3-source file 1/Col Stats of Taxol.csv
- Figure 3-source file 1/Ordinary one-way ANOVA of APS and Oryzalin.csv
- Figure 3-source file 1/Ordinary one-way ANOVA of Taxol.csv
- Figure 3-source file 1/Taxol.pdf
- Figure 3-source file 1/Taxol.txt
