# Supplementary material for: Stromule extension along microtubules coordinated with actin-mediated anchoring guides perinuclear chloroplast movement during innate immunity
Source: eLife. 2018 Jan 17;7:e23625. doi: 10.7554/eLife.23625 (PMC5815851; doi:10.7554/eLife.23625)
Supplement: Figure 3—source data 1. — Raw datapoints of stromule frequency after APM, Oryzalin, or Paclitaxel, presented in Figure 3B and D. Statistical analyses and the original graph generated by Prism7 were also included. [file elife-23625-fig3-data1.zip › Figure 3-source file 1/APS and Oryzalin.txt]

inf media T0	inf media T15	Mock T0	Mock T15	APS T0	APS T15	Oryzalin T0	Oryzalin T15
0.253968254	0.696428571	0.298245614	0.25	0.387096774	0.40625	0.394736842	0.265060241	0
0.371428571	0.379310345	0.5	0.35	0.189189189	0.321428571	0.307692308	0.297619048
0.42	0.8	0.212121212	0.320754717	0.358974359	0.137931034	0.456790123	0.28
0.029411765	0.096774194	0.152173913	0.333333333	0.490196078	0.254545455	0.371428571	0.621621622
0.3125	0.243243243	0.387096774	0.481481481	0.515625	0.253968254	0.475	0.264705882
0.217391304	0.558139535	0.310344828	0.586206897	0.171428571	0.205128205	0.225806452	0.555555556
0.633333333	0.6	0.603448276	0.25	0.196428571	0.367647059	0.409090909	0.441176471
0.424242424	0.647058824	0.434210526	0.574468085	0.666666667	0.483870968	0.384615385	0.04
0.44	0.588235294	0.452380952	0.521126761	0.468085106	0.42	0.44	0.21875
0.4	0.419354839	0.441176471	0.727272727	0.769230769	0.391304348	0.325581395	0.0625
0.46875	0.3125	0.382352941	0.416666667	0.166666667	0.166666667	0.552631579	0.228571429
0.761904762	0.5	0.846153846	0.727272727	0.260869565	0.161290323	0.571428571	0.211538462
0.636363636	0.357142857	0.571428571	0.133333333	0.064516129	0.393939394		0.212121212
0.571428571		0.352941176	0.909090909	0.44	0.470588235		0.431818182
		0.428571429	0.826086957	0.5	0.25
		0.894736842	0.894736842	0.357142857	0.450980392
		0.153846154	1.142857143	0.529411765
		0.272727273	1.266666667
		0.142857143	0.5
		0.666666667
