# Supplementary material for: Stromule extension along microtubules coordinated with actin-mediated anchoring guides perinuclear chloroplast movement during innate immunity
Source: eLife. 2018 Jan 17;7:e23625. doi: 10.7554/eLife.23625 (PMC5815851; doi:10.7554/eLife.23625)
Supplement: Figure 3—source data 1. — Raw datapoints of stromule frequency after APM, Oryzalin, or Paclitaxel, presented in Figure 3B and D. Statistical analyses and the original graph generated by Prism7 were also included. [file elife-23625-fig3-data1.zip › Figure 3-source file 1/Col Stats of APS and Oryzalin.csv]

	inf media T0	inf media T15	Mock T0	Mock T15	APS T0	APS T15	Oryzalin T0	Oryzalin T15
Number of values	14	13	20	19	17	16	12	14	1
Minimum	0.029	0.097	0.14	0.13	0.065	0.14	0.23	0.04	0
25% Percentile	0.3	0.33	0.28	0.33	0.19	0.22	0.34	0.21	0
Median	0.42	0.5	0.41	0.52	0.39	0.34	0.4	0.26	0
75% Percentile	0.59	0.62	0.55	0.83	0.51	0.42	0.47	0.43	0
Maximum	0.76	0.8	0.89	1.3	0.77	0.48	0.57	0.62	0
5% Percentile	0.029	0.097	0.14	0.13	0.065	0.14	0.23	0.04	0
95% Percentile	0.76	0.8	0.89	1.3	0.77	0.48	0.57	0.62	0
Mean	0.42	0.48	0.43	0.59	0.38	0.32	0.41	0.3	0
Std. Deviation	0.19	0.2	0.21	0.31	0.19	0.12	0.099	0.17	0
Std. Error of Mean	0.051	0.055	0.047	0.071	0.046	0.029	0.029	0.044	0
Lower 99% CI of mean	0.27	0.31	0.29	0.38	0.25	0.23	0.32	0.16
Upper 99% CI of mean	0.58	0.64	0.56	0.8	0.52	0.41	0.5	0.43
Coefficient of variation	44.82%	41.49%	49.75%	52.73%	49.80%	36.47%	24.15%	56.38%	0.00%
Geometric mean	0.35	0.43	0.37	0.51	0.33	0.3	0.4	0.24
Geometric SD factor	2.2	1.8	1.7	1.8	1.9	1.5	1.3	2.1
Skewness	-0.22	-0.28	0.75	0.67	0.2	-0.19	-0.039	0.53
Kurtosis	0.33	-0.38	0.26	-0.18	-0.46	-1.4	-0.032	0.0067
Sum	5.9	6.2	8.5	11	6.5	5.1	4.9	4.1	0
D'Agostino & Pearson normality test
K2	0.41	0.25	2.5	1.7	0.24	3.9	0.039	0.89	N too small
P value	0.8165	0.8844	0.2908	0.4196	0.8887	0.1408	0.9807	0.6395
Passed normality test (alpha=0.01)?	Yes	Yes	Yes	Yes	Yes	Yes	Yes	Yes
P value summary	ns	ns	ns	ns	ns	ns	ns	ns
