# Supplementary material for: Stromule extension along microtubules coordinated with actin-mediated anchoring guides perinuclear chloroplast movement during innate immunity
Source: eLife. 2018 Jan 17;7:e23625. doi: 10.7554/eLife.23625 (PMC5815851; doi:10.7554/eLife.23625)
Supplement: Figure 3—source data 1. — Raw datapoints of stromule frequency after APM, Oryzalin, or Paclitaxel, presented in Figure 3B and D. Statistical analyses and the original graph generated by Prism7 were also included. [file elife-23625-fig3-data1.zip › Figure 3-source file 1/Col Stats of Taxol.csv]

	Mock T0	Mock T30	Taxol T0	Taxol T30
Number of values	18	18	30	14	1
Minimum	0.17	0.3	0	0.85	0
25% Percentile	0.43	0.57	0.39	1	0
Median	0.55	0.68	0.59	1.2	0
75% Percentile	0.77	1.1	0.93	1.4	0
Maximum	1.2	1.4	1.1	1.6	0
5% Percentile	0.17	0.3	0.083	0.85	0
95% Percentile	1.2	1.4	1.1	1.6	0
Mean	0.6	0.81	0.62	1.2	0
Std. Deviation	0.27	0.35	0.31	0.25	0
Std. Error of Mean	0.063	0.083	0.057	0.067	0
Lower 99% CI of mean	0.41	0.57	0.46	0.99
Upper 99% CI of mean	0.78	1	0.78	1.4
Coefficient of variation	44.61%	43.75%	50.80%	20.85%	0.00%
Geometric mean	0.53	0.73		1.2
Geometric SD factor	1.7	1.6		1.2
Skewness	0.41	0.56	-0.017	0.16
Kurtosis	-0.068	-0.74	-1	-0.8
Sum	11	15	19	17	0
D'Agostino & Pearson normality test
K2	0.68	1.7	2.8	0.55	N too small
P value	0.7108	0.4316	0.2462	0.7595
Passed normality test (alpha=0.01)?	Yes	Yes	Yes	Yes
P value summary	ns	ns	ns	ns
