# Supplementary material for: Stromule extension along microtubules coordinated with actin-mediated anchoring guides perinuclear chloroplast movement during innate immunity
Source: eLife. 2018 Jan 17;7:e23625. doi: 10.7554/eLife.23625 (PMC5815851; doi:10.7554/eLife.23625)
Supplement: Figure 3—source data 1. — Raw datapoints of stromule frequency after APM, Oryzalin, or Paclitaxel, presented in Figure 3B and D. Statistical analyses and the original graph generated by Prism7 were also included. [file elife-23625-fig3-data1.zip › Figure 3-source file 1/Ordinary one-way ANOVA of APS and Oryzalin.csv]

Number of families	1
Number of comparisons per family	36
Alpha	0.05
Tukey's multiple comparisons test	Mean Diff.	95.00% CI of diff.	Significant?	Summary	Adjusted P Value
inf media T15 vs. inf media T0	0.052	-0.19 to 0.3	No	ns	0.9990	B-A
Mock T0 vs. inf media T0	0.00084	-0.22 to 0.22	No	ns	>0.9999	C-A
Mock T15 vs. inf media T0	0.17	-0.06 to 0.39	No	ns	0.3359	D-A
APS T0 vs. inf media T0	-0.04	-0.27 to 0.19	No	ns	0.9998	E-A
APS T15 vs. inf media T0	-0.1	-0.34 to 0.13	No	ns	0.8973	F-A
Oryzalin T0 vs. inf media T0	-0.015	-0.27 to 0.24	No	ns	>0.9999	G-A
Oryzalin T15 vs. inf media T0	-0.13	-0.37 to 0.11	No	ns	0.7514	H-A
Column I vs. inf media T0	-0.42	-1.1 to 0.24	No	ns	0.5288	I-A
Mock T0 vs. inf media T15	-0.052	-0.28 to 0.18	No	ns	0.9985	C-B
Mock T15 vs. inf media T15	0.11	-0.12 to 0.34	No	ns	0.8265	D-B
APS T0 vs. inf media T15	-0.093	-0.33 to 0.14	No	ns	0.9453	E-B
APS T15 vs. inf media T15	-0.16	-0.39 to 0.083	No	ns	0.5040	F-B
Oryzalin T0 vs. inf media T15	-0.067	-0.32 to 0.19	No	ns	0.9957	G-B
Oryzalin T15 vs. inf media T15	-0.18	-0.43 to 0.065	No	ns	0.3323	H-B
Column I vs. inf media T15	-0.48	-1.1 to 0.19	No	ns	0.3686	I-B
Mock T15 vs. Mock T0	0.16	-0.04 to 0.37	No	ns	0.2225	D-C
APS T0 vs. Mock T0	-0.041	-0.25 to 0.17	No	ns	0.9995	E-C
APS T15 vs. Mock T0	-0.1	-0.32 to 0.11	No	ns	0.8365	F-C
Oryzalin T0 vs. Mock T0	-0.016	-0.25 to 0.22	No	ns	>0.9999	G-C
Oryzalin T15 vs. Mock T0	-0.13	-0.35 to 0.093	No	ns	0.6523	H-C
Column I vs. Mock T0	-0.43	-1.1 to 0.23	No	ns	0.5120	I-C
APS T0 vs. Mock T15	-0.21	-0.42 to 0.0077	No	ns	0.0680	E-D
APS T15 vs. Mock T15	-0.27	-0.49 to -0.052	Yes	**	0.0046	F-D
Oryzalin T0 vs. Mock T15	-0.18	-0.42 to 0.055	No	ns	0.2837	G-D
Oryzalin T15 vs. Mock T15	-0.29	-0.52 to -0.07	Yes	**	0.0021	H-D
Column I vs. Mock T15	-0.59	-1.2 to 0.066	No	ns	0.1144	I-D
APS T15 vs. APS T0	-0.063	-0.29 to 0.16	No	ns	0.9927	F-E
Oryzalin T0 vs. APS T0	0.025	-0.22 to 0.27	No	ns	>0.9999	G-E
Oryzalin T15 vs. APS T0	-0.089	-0.32 to 0.14	No	ns	0.9504	H-E
Column I vs. APS T0	-0.38	-1 to 0.27	No	ns	0.6522	I-E
Oryzalin T0 vs. APS T15	0.089	-0.16 to 0.33	No	ns	0.9656	G-F
Oryzalin T15 vs. APS T15	-0.026	-0.26 to 0.21	No	ns	>0.9999	H-F
Column I vs. APS T15	-0.32	-0.98 to 0.34	No	ns	0.8348	I-F
Oryzalin T15 vs. Oryzalin T0	-0.11	-0.37 to 0.14	No	ns	0.8806	H-G
Column I vs. Oryzalin T0	-0.41	-1.1 to 0.26	No	ns	0.5846	I-G
Column I vs. Oryzalin T15	-0.3	-0.96 to 0.37	No	ns	0.8924	I-H
Test details	Mean 1	Mean 2	Mean Diff.	SE of diff.	n1	n2	q	DF
inf media T15 vs. inf media T0	0.48	0.42	0.052	0.078	13	14	0.95	117
Mock T0 vs. inf media T0	0.43	0.42	0.00084	0.071	20	14	0.017	117
Mock T15 vs. inf media T0	0.59	0.42	0.17	0.071	19	14	3.3	117
APS T0 vs. inf media T0	0.38	0.42	-0.04	0.073	17	14	0.78	117
APS T15 vs. inf media T0	0.32	0.42	-0.1	0.074	16	14	2	117
Oryzalin T0 vs. inf media T0	0.41	0.42	-0.015	0.08	12	14	0.26	117
Oryzalin T15 vs. inf media T0	0.3	0.42	-0.13	0.076	14	14	2.4	117
Column I vs. inf media T0	0	0.42	-0.42	0.21	1	14	2.9	117
Mock T0 vs. inf media T15	0.43	0.48	-0.052	0.072	20	13	1	117
Mock T15 vs. inf media T15	0.59	0.48	0.11	0.073	19	13	2.2	117
APS T0 vs. inf media T15	0.38	0.48	-0.093	0.075	17	13	1.8	117
APS T15 vs. inf media T15	0.32	0.48	-0.16	0.076	16	13	2.9	117
Oryzalin T0 vs. inf media T15	0.41	0.48	-0.067	0.081	12	13	1.2	117
Oryzalin T15 vs. inf media T15	0.3	0.48	-0.18	0.078	14	13	3.3	117
Column I vs. inf media T15	0	0.48	-0.48	0.21	1	13	3.2	117
Mock T15 vs. Mock T0	0.59	0.43	0.16	0.065	19	20	3.6	117
APS T0 vs. Mock T0	0.38	0.43	-0.041	0.067	17	20	0.87	117
APS T15 vs. Mock T0	0.32	0.43	-0.1	0.068	16	20	2.2	117
Oryzalin T0 vs. Mock T0	0.41	0.43	-0.016	0.074	12	20	0.3	117
Oryzalin T15 vs. Mock T0	0.3	0.43	-0.13	0.071	14	20	2.6	117
Column I vs. Mock T0	0	0.43	-0.43	0.21	1	20	2.9	117
APS T0 vs. Mock T15	0.38	0.59	-0.21	0.068	17	19	4.3	117
APS T15 vs. Mock T15	0.32	0.59	-0.27	0.069	16	19	5.5	117
Oryzalin T0 vs. Mock T15	0.41	0.59	-0.18	0.075	12	19	3.4	117
Oryzalin T15 vs. Mock T15	0.3	0.59	-0.29	0.071	14	19	5.9	117
Column I vs. Mock T15	0	0.59	-0.59	0.21	1	19	4	117
APS T15 vs. APS T0	0.32	0.38	-0.063	0.07	16	17	1.3	117
Oryzalin T0 vs. APS T0	0.41	0.38	0.025	0.076	12	17	0.47	117
Oryzalin T15 vs. APS T0	0.3	0.38	-0.089	0.073	14	17	1.7	117
Column I vs. APS T0	0	0.38	-0.38	0.21	1	17	2.6	117
Oryzalin T0 vs. APS T15	0.41	0.32	0.089	0.077	12	16	1.6	117
Oryzalin T15 vs. APS T15	0.3	0.32	-0.026	0.074	14	16	0.49	117
Column I vs. APS T15	0	0.32	-0.32	0.21	1	16	2.2	117
Oryzalin T15 vs. Oryzalin T0	0.3	0.41	-0.11	0.08	14	12	2	117
Column I vs. Oryzalin T0	0	0.41	-0.41	0.21	1	12	2.8	117
Column I vs. Oryzalin T15	0	0.3	-0.3	0.21	1	14	2	117
