# Supplementary material for: Stromule extension along microtubules coordinated with actin-mediated anchoring guides perinuclear chloroplast movement during innate immunity
Source: eLife. 2018 Jan 17;7:e23625. doi: 10.7554/eLife.23625 (PMC5815851; doi:10.7554/eLife.23625)
Supplement: Figure 3—source data 1. — Raw datapoints of stromule frequency after APM, Oryzalin, or Paclitaxel, presented in Figure 3B and D. Statistical analyses and the original graph generated by Prism7 were also included. [file elife-23625-fig3-data1.zip › Figure 3-source file 1/Ordinary one-way ANOVA of Taxol.csv]

Number of families	1
Number of comparisons per family	6
Alpha	0.05
Tukey's multiple comparisons test	Mean Diff.	95.00% CI of diff.	Significant?	Summary	Adjusted P Value
Mock T30 vs. Mock T0	0.21	-0.054 to 0.48	No	ns	0.1643	B-A
Taxol T0 vs. Mock T0	0.024	-0.21 to 0.26	No	ns	0.9935	C-A
Taxol T30 vs. Mock T0	0.6	0.32 to 0.88	Yes	****	<0.0001	D-A
Taxol T0 vs. Mock T30	-0.19	-0.43 to 0.05	No	ns	0.1699	C-B
Taxol T30 vs. Mock T30	0.39	0.1 to 0.67	Yes	**	0.0031	D-B
Taxol T30 vs. Taxol T0	0.58	0.32 to 0.83	Yes	****	<0.0001	D-C
Test details	Mean 1	Mean 2	Mean Diff.	SE of diff.	n1	n2	q	DF
Mock T30 vs. Mock T0	0.81	0.6	0.21	0.1	18	18	3	76
Taxol T0 vs. Mock T0	0.62	0.6	0.024	0.09	30	18	0.37	76
Taxol T30 vs. Mock T0	1.2	0.6	0.6	0.11	14	18	7.9	76
Taxol T0 vs. Mock T30	0.62	0.81	-0.19	0.09	30	18	2.9	76
Taxol T30 vs. Mock T30	1.2	0.81	0.39	0.11	14	18	5.1	76
Taxol T30 vs. Taxol T0	1.2	0.62	0.58	0.098	14	30	8.3	76
