# Supplementary material for: Stromule extension along microtubules coordinated with actin-mediated anchoring guides perinuclear chloroplast movement during innate immunity
Source: eLife. 2018 Jan 17;7:e23625. doi: 10.7554/eLife.23625 (PMC5815851; doi:10.7554/eLife.23625)
Supplement: Figure 3—source data 1. — Raw datapoints of stromule frequency after APM, Oryzalin, or Paclitaxel, presented in Figure 3B and D. Statistical analyses and the original graph generated by Prism7 were also included. [file elife-23625-fig3-data1.zip › Figure 3-source file 1/Taxol.txt]

Mock T0	Mock T30	Taxol T0	Taxol T30
0.5625	0.857142857	0.8125	1.047619048	0
0.52173913	0.590909091	0.515151515	0.85
0.473684211	0.302325581	0.4	0.866666667
0.739130435	1.352941176	1.083333333	1.15
0.538461538	0.571428571	0.928571429	1.071428571
0.166666667	0.6875	0.666666667	1.533333333
0.5	1.4	0.285714286	0.857142857
0.705882353	1	0	1.625
1	1.181818182	0.166666667	1.3125
0.68	1.076923077	0.230769231	1.3
1.166666667	0.684210526	0.875	1.272727273
0.85	1.428571429	0.4375	1.133333333
0.875	0.666666667	1.058823529	1.217391304
0.315789474	0.304347826	1	1.5
0.529411765	0.615384615	0.315789474
0.28	0.666666667	0.52
0.242424242	0.571428571	0.666666667
0.565217391	0.565217391	0.566666667
		1
		1.071428571
		1.107142857
		0.5
		0.375
		0.620689655
		0.15
		0.4375
		0.722222222
		0.928571429
		0.428571429
		0.7
