# Supplementary material for: Stromule extension along microtubules coordinated with actin-mediated anchoring guides perinuclear chloroplast movement during innate immunity
Source: eLife. 2018 Jan 17;7:e23625. doi: 10.7554/eLife.23625 (PMC5815851; doi:10.7554/eLife.23625)
Supplement: Figure 4—source data 1. — Statistical analyses and the graph of the quantitative RT-PCR for the NbGCP4 gene silencing presented in Figure 4B were generated by Prism7. [file elife-23625-fig4-data1.zip]

Archive with 9 entries (6 files):
- Figure 4-source file 1/
- Figure 4-source file 1/.DS_Store
- __MACOSX/
- __MACOSX/Figure 4-source file 1/
- __MACOSX/Figure 4-source file 1/._.DS_Store
- Figure 4-source file 1/Col Stats of Q-RT-PCR result.csv
- Figure 4-source file 1/Mann-Whitney test of Q-RT-PCR result.csv
- Figure 4-source file 1/Q-RT-PCR result.pdf
- Figure 4-source file 1/Q-RT-PCR result.txt
