# Supplementary material for: Stromule extension along microtubules coordinated with actin-mediated anchoring guides perinuclear chloroplast movement during innate immunity
Source: eLife. 2018 Jan 17;7:e23625. doi: 10.7554/eLife.23625 (PMC5815851; doi:10.7554/eLife.23625)
Supplement: Figure 4—source data 1. — Statistical analyses and the graph of the quantitative RT-PCR for the NbGCP4 gene silencing presented in Figure 4B were generated by Prism7. [file elife-23625-fig4-data1.zip › Figure 4-source file 1/Col Stats of Q-RT-PCR result.csv]

	EV-GCP4	GCP4-GCP4
Number of values	8	8
Minimum	1	0.35
25% Percentile	1	0.37
Median	1	0.53
75% Percentile	1	0.65
Maximum	1	0.73
5% Percentile	1	0.35
95% Percentile	1	0.73
Mean	1	0.53
Std. Deviation	0	0.15
Std. Error of Mean	0	0.053
Lower 99% CI of mean	1	0.34
Upper 99% CI of mean	1	0.71
Coefficient of variation	0.00%	28.49%
Geometric mean	1	0.51
Geometric SD factor	1	1.3
Skewness		-0.0069
Kurtosis		-2
Sum	8	4.2
D'Agostino & Pearson normality test
K2		3
P value		0.2232
Passed normality test (alpha=0.01)?		Yes
P value summary		ns
Shapiro-Wilk normality test
W		0.88
P value		0.1688
Passed normality test (alpha=0.01)?		Yes
P value summary		ns
KS normality test
KS distance	1	0.23
P value	<0.0001	>0.1000
Passed normality test (alpha=0.01)?	No	Yes
P value summary	****	ns
Wilcoxon Signed Rank Test	Samples with equal values
Theoretical median		1
Actual median		0.53
Discrepancy		-0.47
Sum of signed ranks (W)		-36
Sum of positive ranks		0
Sum of negative ranks		-36
P value (two tailed)		0.0078
Exact or estimate?		Exact
Significant (alpha=0.01)?		Yes
