# Supplementary material for: Stromule extension along microtubules coordinated with actin-mediated anchoring guides perinuclear chloroplast movement during innate immunity
Source: eLife. 2018 Jan 17;7:e23625. doi: 10.7554/eLife.23625 (PMC5815851; doi:10.7554/eLife.23625)
Supplement: Figure 4—source data 1. — Statistical analyses and the graph of the quantitative RT-PCR for the NbGCP4 gene silencing presented in Figure 4B were generated by Prism7. [file elife-23625-fig4-data1.zip › Figure 4-source file 1/Mann-Whitney test of Q-RT-PCR result.csv]

Table Analyzed	Q-RT-PCR result
Column D	GCP4-GCP4
vs.	vs.
Column C	EV-GCP4
Mann Whitney test
P value	0.0002
Exact or approximate P value?	Exact
P value summary	***
Significantly different (P < 0.01)?	Yes
One- or two-tailed P value?	Two-tailed
Sum of ranks in column C,D	100 , 36
Mann-Whitney U	0
Difference between medians
Median of column C	1, n=8
Median of column D	0.5, n=8
Difference: Actual	-0.5
Difference: Hodges-Lehmann	-0.5
