# Supplementary material for: Stromule extension along microtubules coordinated with actin-mediated anchoring guides perinuclear chloroplast movement during innate immunity
Source: eLife. 2018 Jan 17;7:e23625. doi: 10.7554/eLife.23625 (PMC5815851; doi:10.7554/eLife.23625)
Supplement: Figure 4—source data 1. — Statistical analyses and the graph of the quantitative RT-PCR for the NbGCP4 gene silencing presented in Figure 4B were generated by Prism7. [file elife-23625-fig4-data1.zip › Figure 4-source file 1/Q-RT-PCR result.txt]

EV-GCP4	GCP4-GCP4
1	0.43646
1	0.34919
1	0.43646
1	0.34919
1	0.72869
1	0.64312
1	0.65
1	0.62
