# Supplementary material for: Stromule extension along microtubules coordinated with actin-mediated anchoring guides perinuclear chloroplast movement during innate immunity
Source: eLife. 2018 Jan 17;7:e23625. doi: 10.7554/eLife.23625 (PMC5815851; doi:10.7554/eLife.23625)
Supplement: Figure 4—source data 2. — Statistical analyses and the graph of the Azimuthal angles of the MT in the NbGCP4 silenced plants presented in Figure 4C were generated by Prism7. [file elife-23625-fig4-data2.zip]

Archive with 4 entries (3 files):
- Figure 4-source file 2/
- Figure 4-source file 2/MRL Azimuthal.pdf
- Figure 4-source file 2/MRL Azimuthal.txt
- Figure 4-source file 2/Welch's t test of MRL Azimuthal.csv
