# Supplementary material for: Stromule extension along microtubules coordinated with actin-mediated anchoring guides perinuclear chloroplast movement during innate immunity
Source: eLife. 2018 Jan 17;7:e23625. doi: 10.7554/eLife.23625 (PMC5815851; doi:10.7554/eLife.23625)
Supplement: Figure 4—source data 2. — Statistical analyses and the graph of the Azimuthal angles of the MT in the NbGCP4 silenced plants presented in Figure 4C were generated by Prism7. [file elife-23625-fig4-data2.zip › Figure 4-source file 2/MRL Azimuthal.txt]

EV	nbGCP4
0.30855	0.25146
0.28458	0.16043
0.21795	0.40583
0.11809	0.48681
0.25002	0.66445
0.29517707	0.322096641
0.528611181	0.13800362
0.25444461	0.596950376
0.449519246	0.31156046
0.21047027	0.18241526
0.173674035	0.322173177
0.031338392	0.3688834
0.258584876	0.28276773
0.14404157	0.29034803
0.400598107	0.656321904
0.142485901	0.032227695
0.020102968	0.47332797
0.113203523	0.559732075
0.061495738	0.17300986
0.242833581	0.467978589
0.267465228	0.262257106
0.161202877	0.2601051
0.372623918	0.354416031
0.309548507	0.36748515
0.501758644	0.143624094
