# Supplementary material for: Stromule extension along microtubules coordinated with actin-mediated anchoring guides perinuclear chloroplast movement during innate immunity
Source: eLife. 2018 Jan 17;7:e23625. doi: 10.7554/eLife.23625 (PMC5815851; doi:10.7554/eLife.23625)
Supplement: Figure 4—source data 2. — Statistical analyses and the graph of the Azimuthal angles of the MT in the NbGCP4 silenced plants presented in Figure 4C were generated by Prism7. [file elife-23625-fig4-data2.zip › Figure 4-source file 2/Welch's t test of MRL Azimuthal.csv]

Table Analyzed	MRL Azimuthal
Column B	nbGCP4
vs.	vs.
Column A	EV
Unpaired t test with Welch's correction
P value	0.0293
P value summary	*
Significantly different (P < 0.05)?	Yes
One- or two-tailed P value?	Two-tailed
Welch-corrected t, df	t=2.249 df=46.05
How big is the difference?
Mean ± SEM of column A	0.2447 ± 0.02708, n=25
Mean ± SEM of column B	0.3414 ± 0.03336, n=25
Difference between means	0.09665 ± 0.04297
95% confidence interval	0.01016 to 0.1831
R squared (eta squared)	0.09899
F test to compare variances
F, DFn, Dfd	1.518, 24, 24
P value	0.3131
P value summary	ns
Significantly different (P < 0.05)?	No
