# Supplementary material for: Stromule extension along microtubules coordinated with actin-mediated anchoring guides perinuclear chloroplast movement during innate immunity
Source: eLife. 2018 Jan 17;7:e23625. doi: 10.7554/eLife.23625 (PMC5815851; doi:10.7554/eLife.23625)
Supplement: Figure 4—source data 3. — Statistical analyses and the graph of the curvature of the MT in the NbGCP4 silenced plants presented in Figure 4E were generated by Prism7. [file elife-23625-fig4-data3.zip]

Archive with 7 entries (6 files):
- Figure 4-source file 3/
- Figure 4-source file 3/all 5 rep combined to one column.pdf
- Figure 4-source file 3/all 5 rep combined to one column.txt
- Figure 4-source file 3/Col Stats of all 5 rep combined to one column.csv
- Figure 4-source file 3/Col Stats of Identify outliers of all 5 rep combined to one column.csv
- Figure 4-source file 3/Identify outliers of all 5 rep combined to one column.csv
- Figure 4-source file 3/Mann-Whitney test of all 5 rep combined to one column.csv
