# Supplementary material for: Stromule extension along microtubules coordinated with actin-mediated anchoring guides perinuclear chloroplast movement during innate immunity
Source: eLife. 2018 Jan 17;7:e23625. doi: 10.7554/eLife.23625 (PMC5815851; doi:10.7554/eLife.23625)
Supplement: Figure 4—source data 3. — Statistical analyses and the graph of the curvature of the MT in the NbGCP4 silenced plants presented in Figure 4E were generated by Prism7. [file elife-23625-fig4-data3.zip › Figure 4-source file 3/all 5 rep combined to one column.txt]

EV	NbGCP4
0.00249	0.016203
0.010215	0.032872
0.008103	0.024882
0.001577	0.012563
0.005176	0.004846
0.003371	0.025751
0.00663	0.008364
0.011676	0.007244
0.015811	0.002299
0.00958	0.0149
0.011835	0.00612
0.008399	0.001538
0.013544	0.010004
0.008837	0.010709
0.000778	0.004489
0.006136	0.010123
0.002207	0.000387
0.03398	0.012314
0.050586	0.015858
0.003043	0.001584
0.012857	0.015357
0.106912	0.008864
0.03348	0.001775
0.050551	0.002261
0.041368	0.020598
0.05538	0.025831
0.006068	0.009738
0.001991	0.038259
0.006786	0.046911
0.015828	0.018267
0.003739	0.001698
0.021636	0.002673
0.005105	0.00595
0.014858	0.002842
0.052369	0.000918
0.003403	0.022838
0.017956	0.01012
0.018558	0.013991
0.036358	0.003294
0.001192	0.00369
0.020093	0.024285
0.004681	0.009156
0.014563	0.003825
0.001808	0.00712
0.017582	0.000948
0.024809	0.016751
0.004433	0.00761
0.016516	0.007173
0.004725	0.02085
0.004812	0.003607
0.000936	0.006462
0.003899	0.004057
0.008832	0.01481
0.00895	0.008273
0.002346	0.0000207
0.003071	0.006763
0.003773	0.005771
0.029328	0.01046
0.023491	0.017157
0.010157	0.024952
0.00178	0.010345
0.007504	0.002585
0.019365	0.000131
0.000203	0.005157
0.01577	0.000588
0.000363	0.004589
0.036052	0.000845
0.025545	0.004274
0.024323	0.010816
0.032696	0.002349
0.017902	0.023762
0.001146	0.000296
0.00285	0.004198
0.008497	0.022977
0.001577	0.034417
0.001997	0.037977
0.006058	0.010115
0.005554	0.01157
0.017756	0.021694
0.06319	0.003272
0.025467	0.003048
0.005158	0.005167
0.003986	0.006733
0.002574	0.003309
0.001818	0.016476
0.006944	0.017756
0.006305	0.018825
0.005015	0.010824
0.007242	0.030397
0.031597	0.066616
0.016241	0.015141
0.019785	0.046155
0.043243	0.062612
0.01811	0.024388
0.010851	0.093737
0.003371	0.014257
0.004681	0.004054
0.007292	0.016203
0.00601	0.005859
0.033348	0.002562
0.003578	0.007237
0.03738	0.011052
0.017329	0.014889
0.018911	0.010801
0.03561	0.01023
0.009619	0.060253
0.030994	0.035576
0.02881	0.088741
0.018817	0.051248
0.019739	0.082327
0.0185	0.034669
0.014644	0.071885
0.015184	0.019179
0.010214	0.000702
0.044958	0.006459
0.05096	0.018535
0.020321	0.013238
0.016017	0.002667
0.002508	0.008045
0.005424	0.007435
0.005304	0.020381
0.016211	0.006801
0.009407	0.016152
0.004145	0.003133
0.027712	0.007806
0.012666	0.005856
0.002471	0.001289
0.001033	0.001317
0.001233	0.030325
0.01043	0.017799
0.019428	0.03888
0.016321	0.034875
0.015393	0.005933
0.022498	0.007636
0.015321	0.027585
0.003331	0.028676
0.000449	0.013974
0.005308	0.000822
0.019947	0.008958
0.03205	0.001492
0.027677	0.004422
0.008887	0.011407
0.030886	0.024062
0.025275	0.011838
0.001571	0.014338
0.012954	0.000943
0.005665	0.0000765
0.036974	0.016815
0.032706	0.019121
0.010655	0.008154
0.038242	0.011378
0.005579	0.009926
0.010159	0.016211
0.061873	0.009302
0.008995	0.008904
0.034561	0.003071
0.067043	0.00582
0.002608	0.004793
0.036704	0.018992
0.011745	0.008048
0.007073	0.002235
0.02325	0.016332
0.016769	0.000583
0.082703	0.029336
0.010438	0.031646
0.020557	0.001209
0.06601	0.023714
0.055628	0.010614
0.074138	0.009047
0.01534	0.009281
0.030254	0.006316
0.027522	0.001748
0.017259	0.002365
0.024143	0.011422
0.014906	0.004299
0.004871	0.005955
0.006886	0.004135
0.000736	0.006095
0.010676	0.008176
0.011742	0.00026
0.007336	0.004449
0.010811	0.008512
0.004014	0.005389
0.016362	0.020647
0.016618	0.00435
0.00129	0.000742
0.004078	0.000587
0.017089	0.001937
0.047248	0.012361
0.008134	0.008672
0.051252	0.01458
0.017885	0.002401
0.024883	0.000448
0.024972	0.009702
0.035033	0.004246
0.011426	0.031808
0.011816	0.051559
0.007223	0.009151
0.002541	0.002238
0.001342	0.087362
0.003466	0.039482
0.019369	0.015817
0.018989	0.012411
0.032827	0.012275
0.036805	0.009357
0.038416	0.004292
0.052036	0.005072
0.008971	0.013679
0.019589	0.027355
0.000446	0.009731
0.028788	0.008858
0.018696	0.001238
0.03278	0.00129
0.011262	0.03213
0.016395	0.002061
0.018849	0.000814
0.038982	0.010491
0.031244	0.004395
0.023251	0.017744
0.03255	0.000362
0.018285	0.005309
0.005353	0.019216
0.001572	0.005591
0.040244	0.005216
0.058513	0.040656
0.035898	0.037465
0.011539	0.018112
0.01233	0.017728
0.005093	0.045899
0.01897	0.016396
0.017319	0.003139
0.020495	0.000768
0.088161	0.005463
0.052832	0.008949
0.008209	0.031542
0.066673	0.017511
0.025606	0.025369
0.117109	0.031343
0.077812	0.002342
0.032481	0.007766
0.011219	0.001483
0.019386	0.012151
0.003916	0.00575
0.003077	0.001289
0.021204	0.005879
0.00912	0.003568
0.02088	0.021067
0.02756	0.004036
0.075742	0.056822
0.096435	0.002352
0.018181	0.022
0.012067	0.033799
0.02376	0.050012
0.003176	0.012888
0.024612	0.017832
0.002026	0.02146
0.009599	0.032929
0.02748	0.00527
0.036047	0.003869
0.015161	0.026666
0.043772	0.02251
0.018972	0.006149
0.015496	0.01618
0.011837	0.005529
0.010594	0.025841
0.00545	0.006359
0.004861	0.017883
0.005778	0.006837
0.016267	0.014362
0.004905	0.019077
0.026972	0.006973
0.012453	0.012347
0.011934	0.006185
0.008051	0.01103
0.010477	0.047621
0.005283	0.02732
0.010905	0.017297
0.006097	0.013117
0.00474	0.024631
0.004157	0.014279
0.003482	0.003369
0.00387	0.011355
0.073884	0.01173
0.022093	0.00777
0.023171	0.020741
0.067757	0.013106
0.068426	0.011018
0.028861	0.000501
0.015086	0.01114
0.026698	0.012774
0.019046	0.001501
0.050577	0.012629
0.000422	0.003933
0.02073	0.016662
0.029597	0.039062
0.025903	0.017037
0.024884	0.00104
0.035497	0.026975
0.002811	0.043323
0.018987	0.021951
0.036329	0.027774
0.005827	0.010808
0.04838	0.010718
0.004174	0.072808
0.015036	0.115144
0.018075	0.057498
0.013092	0.005626
0.029687	0.022273
0.001192	0.037753
0.020176	0.061332
0.005685	0.04397
0.048806	0.032603
0.017139	0.026684
0.022081	0.005388
0.00177	0.009479
0.01037	0.00656
0.041941	0.004512
0.036084	0.001576
0.04189	0.018231
0.006776	0.017578
0.015341	0.050254
0.002857	0.027722
0.010864	0.025372
0.01035	0.005913
0.020636	0.034251
0.003221	0.005939
0.052917	0.004644
0.000032	0.026791
0.034633	0.004121
0.055592	0.010105
0.070221	0.018404
0.003472	0.019067
0.014945	0.010064
0.005082	0.014129
0.020062	0.016985
0.021139	0.00021
0.004631	0.000456
0.000684	0.013504
0.006154	0.028417
0.007328	0.007307
0.039898	0.013172
0.010136	0.040755
0.000573	0.009409
0.016856	0.024162
0.023767	0.008284
0.029376	0.004273
0.043121	0.007231
0.013126	0.029914
0.002383	0.010969
0.032392	0.012129
0.018333	0.001958
0.008156	0.004608
0.026856	0.000699
0.017118	0.002682
0.008654	0.007568
0.01587	0.000214
0.022193	0.013847
0.004618	0.0031
0.010064	0.024601
0.02021	0.025587
0.004276	0.00256
0.022106	0.008773
0.03157	0.0044
0.110777	0.016739
0.020148	0.090873
0.001286	0.048252
0.032467	0.03774
0.07185	0.01467
0.055697	0.010295
0.004763	0.007464
0.008928	0.00423
0.029487	0.010365
0.032013	0.005615
0.019599	0.004982
0.005926	0.008604
0.016665	0.023933
0.014417	0.000179
0.015228	0.009208
0.008045	0.005631
0.003032	0.018454
0.002959	0.00459
0.003303	0.021719
0.000972	0.019739
0.001835	0.008022
0.005337	0.000562
0.014527	0.009949
0.002543	0.020181
0.086234	0.006142
0.002035	0.008623
0.02708	0.014286
0.009812	0.02187
0.002476	0.015532
0.006575	0.021837
0.014859	0.000792
0.024397	0.013182
0.016108	0.007429
0.000571	0.011471
0.003804	0.026582
0.00599	0.006454
0.062343	0.004086
0.01059	0.005559
0.017776	0.022863
0.020792	0.006267
0.034595	0.007399
0.01439	0.003862
0.00024	0.009156
0.089054	0.007996
0.020619	0.011022
0.010894	0.025316
0.025054	0.004322
0.003565	0.001019
0.019396	0.008039
0.008219	0.043439
0.00459	0.004978
0.009605	0.119491
0.000496	0.045561
0.004548	0.032795
0.015972	0.035529
0.025729	0.022496
0.035425	0.027072
0.031099	0.027762
0.020961	0.015183
0.014833	0.020098
0.022389	0.002344
0.007325	0.010361
0.024406	0.003958
0.051581	0.075945
0.007563	0.072402
0.01689	0.005216
0.038669	0.006672
0.021436	0.026098
0.00988	0.004357
0.000667	0.007955
0.019205	0.021057
0.019638	0.012042
0.013851	0.001209
0.032331	0.048739
0.018289	0.016527
0.000709	0.038432
0.013181	0.019446
0.042301	0.0068
0.042213	0.027736
0.016476	0.016235
0.019226	0.008765
0.009066	0.002925
0.054466	0.015644
0.05749	0.011583
0.024047	0.006318
0.018634	0.003647
0.010232	0.003982
0.008426	0.017348
0.008367	0.01604
0.004829	0.005303
0.053541	0.006373
0.070445	0.071286
0.00574	0.04443
0.009757	0.020154
0.013665	0.00406
0.026461	0.000427
0.037405	0.014836
0.010004	0.020493
0.017271	0.021697
0.020876	0.014126
0.008641	0.013497
0.025284	0.010951
0.021929	0.025673
0.000718	0.006973
0.00762	0.02521
0.014562	0.006788
0.008169	0.054518
0.008901	0.011528
0.006092	0.006756
0.01974	0.000947
0.020517	0.012197
0.005314	0.000677
0.030434	0.000164
0.051558	0.000785
0.059516	0.006238
0.004948	0.007068
0.008816	0.051211
0.016803	0.016142
0.045454	0.039997
0.005371	0.014119
0.056673	0.010656
0.02856	0.011814
0.01672	0.000396
0.050706	0.003752
0.041878	0.038467
0.06436	0.00777
0.0067	0.016708
0.019504	0.006084
0.079537	0.001452
0.053424	0.006591
0.005768	0.048313
0.031996	0.020679
0.017002	0.005667
0.003269	0.009796
0.026225	0.002043
0.010783	0.007315
0.019407	0.012912
0.003601	0.014756
0.019856	0.004569
0.000522	0.004364
0.000599	0.005311
0.021063	0.065641
0.020454	0.116631
0.012617	0.185409
0.011286	0.021855
0.027889	0.046133
0.022965	0.006721
0.000783	0.035484
0.025635	0.00475
0.024067	0.018787
0.016736	0.043164
0.007114	0.090397
0.026456	0.001789
0.119787	0.03707
0.024956	0.024922
0.118835	0.010956
0.019417	0.060235
0.01362	0.000618
0.016418	0.013457
0.025496	0.078201
0.014782	0.025779
0.005498	0.015021
0.008387	0.046693
0.120555	0.009953
0.121972	0.096895
0.004414	0.010751
0.000746	0.009629
0.072545	0.002143
0.002808	0.031522
0.02811	0.002213
0.018424	0.033572
0.009206	0.030892
0.019273	0.000236
0.099881	0.002787
0.006597	0.012111
0.009149	0.033827
0.017119	0.004876
0.009844	0.032315
0.006488	0.018719
0.012583	0.002818
0.012767	0.004521
0.011684	0.025499
0.003522	0.001937
0.073514	0.006468
0.066543	0.015312
0.051692	0.013836
0.021034	0.002616
0.028212	0.006999
0.013607	0.002523
0.002315	0.013831
0.001378	0.009341
0.029699	0.011663
0.017793	0.01328
0.0000383	0.010489
0.020336	0.000452
0.023529	0.016239
0.00631	0.015373
0.012564	0.005294
0.014214	0.01382
0.012904	0.013676
0.006385	0.0062
0.012462	0.009931
0.00186	0.0066
0.010878	0.006211
0.012018	0.022016
0.002068	0.005437
0.009028	0.010784
0.011999	0.018368
0.030729	0.022076
0.003143	0.012775
0.052174	0.037171
0.005212	0.00508
0.014603	0.035902
0.00478	0.10761
0.013461	0.060683
0.032088	0.023072
0.002909	0.001345
0.002725	0.013203
0.002333	0.068397
0.055454	0.061099
0.026678	0.00858
0.027592	0.029901
0.030897	0.021038
0.119983	0.005117
0.015824	0.015777
0.015718	0.020976
0.054972	0.00822
0.014032	0.047223
0.033484	0.008838
0.020179	0.002713
0.016947	0.0116
0.034588	0.047826
0.073276	0.042414
0.014219	0.001545
0.013481	0.015868
0.016867	0.020415
0.009498	0.026095
0.008478	0.009183
0.030258	0.003579
0.01096	0.023026
0.012396	0.014744
0.002216	0.007128
0.003272	0.007573
0.054532	0.004521
0.021922	0.009048
0.005606	0.004544
0.032774	0.006973
0.007254	0.009234
0.008999	0.000508
0.023923	0.012361
0.02506	0.001839
0.005946	0.004287
0.028463	0.017783
0.035296	0.00643
0.029469	0.005341
0.023991	0.014169
0.058212	0.009249
0.016104	0.013997
0.032122	0.004566
0.042653	0.003256
0.048313	0.001976
0.144976	0.002084
0.045713	0.009929
0.019672	0.018973
0.064972	0.01133
0.039018	0.016664
0.029056	0.001106
0.012307	0.000283
0.012714	0.019709
0.002279	0.012492
0.009303	0.013299
0.045046	0.031697
0.009642	0.010276
0.003681	0.006318
0.0021	0.00426
0.030582	0.017183
0.018665	0.0113
0.008543	0.012664
0.030519	0.058947
0.029752	0.042139
0.016303	0.048226
0.000414	0.013144
0.004405	0.000028
0.011127	0.001172
0.029066	0.009783
0.027074	0.019465
0.016115	0.00387
0.008025	0.006399
0.030187	0.013651
0.02582	0.016253
0.005593	0.000327
0.020316	0.011024
0.026886	0.013837
0.018297	0.005064
0.076051	0.013707
0.013259	0.018667
0.018062	0.026205
0.004451	0.020221
0.002344	0.000642
0.011264	0.001412
0.0000464	0.043979
0.001574	0.034841
0.004816	0.026811
0.02894	0.011054
0.001605	0.015443
0.005251	0.007386
0.0000615	0.016329
0.031305	0.016809
0.011187	0.024379
0.023879	0.033527
0.054667	0.002734
0.001272	0.004822
0.048726	0.013237
0.030074	0.028256
0.004508	0.015844
0.054629	0.094548
0.037133	0.017587
0.036572	0.002432
0.02169	0.01528
0.048893	0.001642
0.00984	0.00348
0.023054	0.017511
0.030283	0.001931
0.00337	0.013458
0.011514	0.003306
0.021114	0.000643
0.018411	0.011092
0.009159	0.000288
0.028564	0.009955
0.009542	0.003826
0.018081	0.0087
0.089434	0.005557
0.010912	0.005654
0.000739	0.006302
0.00421	0.004474
0.018927	0.009798
0.021066	0.001169
0.002179	0.010327
0.005328	0.002586
0.021823	0.011676
0.005079	0.008091
0.051949	0.014886
0.019527	0.006117
0.034349	0.014929
0.010664	0.0038
0.005159	0.035377
0.005193	0.005386
0.011266	0.007818
0.014102	0.028258
0.016142	0.017737
0.016894	0.016454
0.018854	0.019222
0.009888	0.008554
0.027027	0.085463
0.005264	0.064092
0.014473	0.048141
0.020936	0.002465
0.014326	0.010412
0.002673	0.015153
0.027938	0.02705
0.000935	0.033741
0.065799	0.029097
0.008544	0.015469
0.002809	0.090817
0.002908	0.02262
0.004769	0.014381
0.001659	0.023903
0.00975	0.01988
0.020853	0.023995
0.046594	0.044441
0.022734	0.008491
0.023283	0.007456
0.014201	0.017844
0.030645	0.031365
0.022243	0.005471
0.022765	0.01888
0.079238	0.005721
0.00721	0.025647
0.034549	0.04242
0.022258	0.011222
0.064992	0.002022
0.055793	0.026355
0.011788	0.0062
0.019659	0.011644
0.023442	0.009594
0.014939	0.003183
0.005413	0.029178
0.036453	0.019263
0.022309	0.004244
0.010092	0.000111
0.006056	0.002127
0.015102	0.003557
0.010319	0.034498
0.003423	0.022816
0.015343	0.005339
0.002017	0.002708
0.006673	0.012151
0.031722	0.004521
0.02411	0.001563
0.063141	0.002656
0.054392	0.004745
0.018953	0.018963
0.011572	0.021226
0.032392	0.056135
0.059151	0.030293
0.006501	0.020335
0.014264	0.016682
0.003383	0.005924
0.001394	0.025948
0.013807	0.023952
0.007934	0.007888
0.010395	0.014749
0.001367	0.026015
0.002822	0.000892
0.009459	0.006856
0.011489	0.009141
0.01052	0.019079
0.009538	0.00598
0.00649	0.006096
0.014165	0.009103
0.021103	0.000448
0.028305	0.002237
0.005623	0.041227
0.011515	0.056894
0.015623	0.008748
0.039674	0.000177
0.017896	0.003675
0.024954	0.091245
0.009732	0.076988
0.033878	0.044811
0.003653	0.031874
0.012482	0.009975
0.037324	0.024855
0.021981	0.081991
0.005871	0.190242
0.010495	0.023059
0.029988	0.02621
0.015032	0.014801
0.014253	0.013132
0.007867	0.012488
0.009958	0.00143
0.025661	0.001104
0.022202	0.015358
0.025273	0.119439
0.031894	0.073517
0.036372	0.01942
0.056071	0.002626
0.040147	0.025294
0.025437	0.005804
0.015264	0.002774
0.030124	0.00313
0.056761	0.008499
0.033926	0.001969
0.034098	0.009783
0.013269	0.007605
0.029144	0.032226
0.02319	0.015291
0.00893	0.008949
0.037838	0.006207
0.027415	0.011714
0.009986	0.007131
0.025746	0.021704
0.039158	0.0000291
0.010689	0.013736
0.026797	0.018374
0.037884	0.026212
0.007792	0.009039
0.012447	0.016523
0.019402	0.002833
0.006549	0.048824
0.024186	0.052086
0.031115	0.005937
0.06339	0.022203
0.032253	0.010171
0.005195	0.006277
0.020706	0.001764
0.046791	0.006522
0.0000999	0.006367
0.007643	0.014458
0.097008	0.000865
0.070474	0.005052
0.003176	0.002943
0.004568	0.005819
0.015871	0.030041
0.088625	0.008232
0.048145	0.018225
0.031982	0.004064
0.041269	0.002941
0.010022	0.00429
0.018255	0.006848
0.02665	0.001499
0.005621	0.018105
0.000646	0.036363
0.004414	0.078688
0.008704	0.001197
0.038909	0.006665
0.014842	0.002552
0.013504	0.000683
0.004725	0.007106
0.0095	0.000106
0.013024	0.026907
0.013923	0.013026
0.004024	0.078491
0.001338	0.049143
0.016099	0.018676
0.022766	0.021559
0.013148	0.018761
0.038129	0.001575
0.061609	0.013827
0.040641	0.004489
0.029259	0.00384
0.023005	0.006854
0.057104	0.013932
0.000561	0.000558
0.029418	0.02
0.007203	0.066859
0.021471	0.069964
0.028898	0.054222
0.000372	0.03395
0.026447	0.01536
0.065201	0.003859
0.071955	0.011517
0.015798	0.026648
0.063383	0.032867
0.026405	0.028843
0.059224	0.041268
0.10566	0.001078
0.018356	0.0004
0.0282	0.005127
0.005067	0.009857
0.031979	0.017659
0.049923	0.011719
0.028451	0.017754
0.036214	0.001239
0.019259	0.006845
0.005376	0.01564
0.044961	0.025668
0.005746	0.003957
0.004732	0.00615
0.017601	0.014308
0.023504	0.008205
0.043103	0.008768
0.014403	0.008447
0.062628	0.013365
0.014149	0.040226
0.007158	0.017885
0.011981	0.011942
0.025039	0.003497
0.012834	0.01609
0.011187	0.00133
0.02458	0.028061
0.001575	0.028921
0.003389	0.007392
0.017498	0.013307
0.019812	0.046866
0.009593	0.004433
0.004232	0.001344
0.009566	0.036329
0.007662	0.061847
0.015797	0.03057
0.040816	0.021986
0.02309	0.00443
0.000673	0.007635
0.049833	0.006025
0.075745	0.000865
0.014701	0.019252
0.002126	0.010788
0.001131	0.055995
0.015424	0.033027
0.011502	0.018197
0.020493	0.033618
0.065259	0.00988
0.037322	0.002742
0.025937	0.016931
0.00078	0.037165
0.032762	0.134261
0.004723	0.008131
0.007562	0.011771
0.039953	0.007672
0.00531	0.049928
0.02643	0.053046
0.038961	0.001816
0.002765	0.001972
0.002038	0.002441
0.02068	0.016411
0.017273	0.021816
0.007524	0.01185
0.013152	0.012766
0.010256	0.021694
0.01635	0.026198
0.021842	0.009764
0.001601	0.004343
0.004027	0.043598
0.015449	0.035495
0.014344	0.000687
0.003728	0.012716
0.013977	0.004525
0.006171	0.009475
0.011094	0.01618
0.021038	0.001672
0.148052	0.004948
0.078229	0.01017
0.007123	0.029088
0.01672	0.025495
0.006893	0.067582
0.009663	0.05158
0.067411	0.005565
0.043021	0.042335
0.013298	0.007836
0.006647	0.120153
0.015464	0.037323
0.018542	0.022982
0.000534	0.052092
0.030272	0.01545
0.014831	0.048587
0.023963	0.03007
0.001177	0.02571
0.002691	0.002779
0.04304	0.005189
0.041065	0.004975
0.032101	0.000585
0.008617	0.026601
0.01373	0.027167
0.002032	0.005992
0.009226	0.0016
0.001256	0.003408
0.006184	0.005357
0.002323	0.02997
0.020329	0.011546
0.015645	0.001533
0.013537	0.00183
0.021487	0.030358
0.004413	0.031146
0.009622	0.000572
0.100375	0.031593
0.062015	0.00075
0.001983	0.068658
0.006822	0.025577
0.030556	0.00641
0.007709	0.013946
0.051816	0.00648
0.082064	0.002733
0.021289	0.008594
0.00969	0.014122
0.010875	0.018525
0.008565	0.079002
0.073805	0.011543
0.020232	0.055564
0.006153	0.047236
0.006533	0.062274
0.094562	0.057494
0.020962	0.042263
0.007726	0.006069
0.00194	0.035472
0.007793	0.00914
0.00936	0.018327
0.01574	0.017717
0.006726	0.01619
0.017668	0.012697
0.029483	0.004524
0.044206	0.020519
0.004377	0.004675
0.116635	0.018021
0.095698	0.011178
0.033496	0.005518
0.045093	0.002668
0.019278	0.001596
0.061551	0.003063
0.052437	0.025767
0.041279	0.032163
0.028807	0.01537
0.041126	0.026801
0.01995	0.020772
0.013775	0.041963
0.012977	0.031442
0.004574	0.00012
0.097956	0.00757
0.003495	0.012193
0.032259	0.009291
0.010949	0.036742
0.031695	0.03444
0.012189	0.00493
0.001199	0.011516
0.085777	0.003434
0.015332	0.0208
0.035312	0.006087
0.020918	0.002471
0.002339	0.00587
0.008729	0.000377
0.002987	0.014487
0.014968	0.005447
0.013559	0.121862
0.124792	0.066514
0.030291	0.018924
0.000807	0.007801
0.026256	0.057606
0.008347	0.010786
0.014192	0.036966
0.038038	0.021262
0.016541	0.03296
0.027364	0.045362
0.026428	0.015965
0.010095	0.044324
0.025458	0.000159
0.035913	0.025328
0.006331	0.019164
0.000746	0.010458
0.00912	0.048346
0.003494	0.069523
0.018889	0.098567
0.00509	0.013565
0.003093	0.001845
0.008496	0.020068
0.016588	0.041184
0.003261	0.113107
0.028602	0.008975
0.041502	0.016233
0.02387	0.010825
0.01477	0.00929
0.021702	0.011115
0.000611	0.018827
0.02684	0.012974
0.02851	0.003367
0.024664	0.002587
0.000343	0.01085
0.039637	0.00993
0.016571	0.000374
0.005667	0.009664
0.012286	0.000339
0.011483	0.002152
0.033146	0.015153
0.04625	0.015182
0.023923	0.006487
0.047258	0.000484
0.020951	0.001361
0.014169	0.007267
0.007126	0.001423
0.003087	0.004145
0.004444	0.002452
0.018294	0.003324
0.000462	0.007876
0.014121	0.014043
0.069597	0.011254
0.017031	0.010298
0.069138	0.004897
0.059231	0.010836
0.033729	0.005177
0.02341	0.004543
0.00024	0.003407
0.05392	0.017012
0.034303	0.025193
0.0416	0.008101
0.005236	0.004509
0.001195	0.013382
0.022292	0.047175
0.014914	0.064826
0.011924	0.056534
0.01082	0.029203
0.039666	0.00943
0.013104	0.01949
0.006473	0.012614
0.01308	0.007943
0.002096	0.009827
0.005822	0.003413
0.020668	0.020673
0.025979	0.040689
0.011	0.001834
0.010036	0.007672
0.03973	0.0168
0.033657	0.015682
0.000445	0.016239
0.001566	0.005868
0.010239	0.003797
0.007008	0.024233
0.006816	0.008679
0.054351	0.036561
0.023172	0.000466
0.101719	0.007757
0.062567	0.037101
0.028038	0.024846
0.028636	0.013247
0.001069	0.053086
0.086266	0.01844
0.002154	0.018768
0.012215	0.00873
0.000422	0.017295
0.071873	0.012573
0.007904	0.006355
0.001309	0.015629
0.029021	0.006004
0.026035	0.006838
0.037437	0.013436
0.001285	0.005824
0.023887	0.00375
0.042705	0.029324
0.039611	0.009791
0.013593	0.009889
0.02604	0.019806
0.016749	0.016157
0.01684	0.006915
0.015855	0.003439
0.003192	0.019408
0.133188	0.009191
0.077508	0.015343
0.037435	0.006074
0.001957	0.010835
0.035026	0.001996
0.02895	0.005243
0.001448	0.005108
0.137438	0.001165
0.002853	0.003452
0.042107	0.01113
0.079577	0.022876
0.004681	0.011253
0.025396	0.01042
0.003389	0.014824
0.005303	0.009834
0.018364	0.005915
0.032753	0.022042
0.029243	0.026399
0.025746	0.013344
0.015374	0.016345
0.020027	0.038858
0.001852	0.075187
0.022528	0.009687
0.00172	0.002215
0.015101	0.010222
0.031183	0.000876
0.005218	0.009648
0.021019	0.030645
0.018348	0.011215
0.002573	0.002773
0.010951	0.003808
0.003671	0.003808
0.080021	0.019126
0.05218	0.007221
0.005361	0.004953
0.015239	0.001854
0.00944	0.011117
0.005524	0.005944
0.031991	0.011687
0.002215	0.009279
0.02377	0.002617
0.017826	0.007056
0.006822	0.001252
0.043819	0.002417
0.004309	0.009078
0.000877	0.001879
0.007116	0.02276
0.010414	0.000759
0.003637	0.001026
0.026393	0.025037
0.001532	0.012107
0.014344	0.001962
0.006498	0.001195
0.019892	0.030675
0.006096	0.028588
0.005398	0.004474
0.021112	0.002648
0.020573	0.015178
0.038049	0.022187
0.019101	0.051001
0.025924	0.001675
0.080334	0.008046
0.077714	0.008954
0.051761	0.006701
0.006534	0.000508
0.003967	0.014802
0.041362	0.037478
0.009644	0.012291
0.00013	0.010807
0.045571	0.035247
0.114494	0.001995
0.054523	0.071191
0.096634	0.034636
0.094507	0.01178
0.023503	0.032535
0.098576	0.002927
0.049359	0.035275
0.045213	0.029043
0.020091	0.00295
0.012758	0.031591
0.036039	0.013992
0.040868	0.013726
0.021672	0.007747
0.014323	0.00762
0.020592	0.0000951
0.004676	0.004495
0.001966	0.00408
0.009968	0.005427
0.015289	0.002196
0.001299	0.00569
0.024777	0.027941
0.003981	0.034756
0.014086	0.007359
0.021293	0.029113
0.012278	0.028653
0.006795	0.042045
0.027423	0.03108
0.052729	0.057046
0.026153	0.051421
0.007021	0.006804
0.009017	0.005746
0.004888	0.019032
0.033036	0.030296
0.012054	0.000186
0.007574	0.020374
0.017619	0.007683
0.002779	0.010184
0.008049	0.027197
0.011892	0.055689
0.020407	0.022195
0.01441	0.002474
0.026387	0.007732
0.015802	0.011311
0.026409	0.002599
0.023963	0.009697
0.00831	0.012224
0.002018	0.048714
0.015941	0.022282
0.005001	0.001928
0.064082	0.001474
0.009694	0.01044
0.011313	0.00383
0.007424	0.037431
0.021745	0.08458
0.007737	0.003527
0.005904	0.040686
0.014906	0.09908
0.045706	0.037436
0.023841	0.025413
0.081247	0.022899
0.054751	0.044784
0.010737	0.028858
0.097374	0.009762
0.029758	0.005944
0.01207	0.034118
0.027405	0.023194
0.036311	0.004204
0.042367	0.007065
0.015955	0.013227
0.004746	0.015381
0.00826	0.005042
0.026405	0.00787
0.013571	0.021725
0.011043	0.012094
0.063018	0.00613
0.032555	0.010018
0.004299	0.011411
0.014321	0.006274
0.001038	0.000268
0.013006	0.018607
0.007936	0.026955
0.029097	0.00377
0.057201	0.018959
0.086891	0.020465
0.006702	0.016313
0.013527	0.030091
0.045349	0.027751
0.04562	0.014593
0.019398	0.007651
0.0000849	0.017311
0.0000861	0.021362
0.005436	0.001705
0.027922	0.022584
0.003661	0.022644
0.074236	0.025135
0.010665	0.016101
0.004556	0.011286
0.005522	0.003976
0.007539	0.024377
0.003876	0.047564
0.004821	0.049702
0.017221	0.044031
0.008541	0.00464
0.069378	0.060392
0.004102	0.015777
0.00612	0.00919
0.024292	0.048813
0.020642	0.020317
0.045369	0.027543
0.008309	0.019562
0.009838	0.000255
0.002893	0.001774
0.0077	0.010332
0.028878	0.006198
0.02414	0.009954
0.003835	0.003735
0.036622	0.000329
0.013601	0.003436
0.048943	0.009911
0.029664	0.00988
0.021043	0.016993
0.021716	0.068349
0.013604	0.028491
0.0179	0.018789
0.03232	0.001452
0.040641	0.006849
0.010468	0.007295
0.00159	0.002152
0.057324	0.009295
0.038815	0.010018
0.05958	0.022293
0.023687	0.028511
0.056199	0.028122
0.005437	0.05096
0.077539	0.094485
0.038597	0.021196
0.015335	0.030142
0.004882	0.038135
0.005	0.081793
0.014444	0.015142
0.009001	0.038225
0.052946	0.001312
0.062441	0.006129
0.010303	0.011352
0.050122	0.015047
0.022373	0.018219
0.02346	0.017152
0.000607	0.004677
0.029926	0.002027
0.001027	0.004297
0.008173	0.010428
0.035905	0.016845
0.023478	0.001741
0.047151	0.007918
0.028025	0.000459
0.088387	0.012929
0.040356	0.01079
0.015311	0.015704
0.013856	0.004107
0.006757	0.004612
0.013269	0.015926
0.020453	0.006258
0.018894	0.006296
0.022896	0.018156
0.005301	0.016079
0.009533	0.004184
0.011183	0.017297
0.001261	0.007269
0.005152	0.001208
0.003124	0.032168
0.022041	0.018864
0.01497	0.000289
0.034962	0.004895
0.011682	0.082241
0.000575	0.056221
0.005153	0.001105
0.014665	0.035491
0.009976	0.025063
0.017027	0.014029
0.033301	0.006439
0.013441	0.024859
0.000956	0.054605
0.012338	0.002406
0.013686	0.014687
0.013707	0.034748
0.0186	0.01469
0.011836	0.018682
0.003156	0.001609
0.002409	0.032415
0.005559	0.063363
0.043988	0.043806
0.020144	0.015181
0.025073	0.004875
0.024154	0.004561
0.019495	0.014879
0.000656	0.146842
0.013449	0.189728
0.018579	0.067341
0.018785	0.037986
0.003142	0.000259
0.022132	0.011462
0.044337	0.018033
0.008001	0.010065
0.017029	0.00458
0.051753	0.009099
0.014336	0.000202
0.001575	0.000287
0.007727	0.03056
0.015199	0.019839
0.005763	0.020563
0.003542	0.00341
0.011597	0.013107
0.001572	0.020585
0.057311	0.017454
0.023692	0.048041
0.07771	0.015774
0.002235	0.039933
0.038808	0.035551
0.002779	0.018527
0.054691	0.008802
0.014486	0.027055
0.018964	0.004907
0.009969	0.005793
0.021902	0.003712
0.003115	0.006742
0.004239	0.005511
0.011074	0.001516
0.003584	0.004966
0.010045	0.000497
0.021375	0.032363
0.027934	0.008754
0.036763	0.011604
0.007974	0.003908
0.0032	0.003412
0.047192	0.031824
0.065808	0.022828
0.070622	0.026623
0.059099	0.028819
0.070024	0.028299
0.002492	0.027185
0.010586	0.005925
0.005034	0.007663
0.003524	0.030396
0.013029	0.04891
0.007045	0.020781
0.075554	0.012074
0.007226	0.008359
0.025864	0.00422
0.006307	0.003576
0.018477	0.02
0.036364	0.020422
0.016516	0.014728
0.007308	0.032566
0.032227	0.032471
0.032501	0.03493
0.026082	0.001292
0.023766	0.00291
0.008071	0.007449
0.031967	0.003304
0.013454	0.000663
0.027509	0.007258
0.027903	0.02296
0.008062	0.033784
0.001385	0.000787
0.024478	0.001824
0.004445	0.002657
0.014406	0.010783
0.051493	0.006059
0.126421	0.001565
0.026494	0.032546
0.022617	0.035572
0.021583	0.004053
0.013506	0.00859
0.008451	0.010709
0.010362	0.002561
0.007486	0.099041
0.002752	0.020494
0.00427	0.00776
0.005029	0.004482
0.01524	0.00978
0.028451	0.016262
0.038964	0.011454
0.008266	0.004486
0.020204	0.017883
0.004575	0.012121
0.018564	0.026701
0.017968	0.033919
0.032695	0.033956
0.021541	0.00435
0.015452	0.011008
0.007762	0.028378
0.016413	0.015067
0.01265	0.001458
0.00436	0.001282
0.054624	0.012163
0.00406	0.009863
0.005777	0.021696
0.017233	0.02468
0.051708	0.020335
0.004067	0.019515
0.019792	0.013522
0.005199	0.012717
0.008815	0.001424
0.019663	0.034165
0.009053	0.008113
0.010348	0.001099
0.009349	0.008702
0.00639	0.014001
0.016025	0.007885
0.009006	0.002383
0.002083	0.000514
0.012217	0.000796
0.026847	0.008279
0.006753	0.013837
0.006077	0.000566
0.004352	0.009635
0.001473	0.054587
0.018787	0.028608
0.000694	0.039282
0.005326	0.075866
0.011791	0.01689
0.024018	0.01081
0.028636	0.011349
0.00994	0.032486
0.010375	0.005337
0.010653	0.010171
0.012628	0.025756
0.002505	0.027438
0.088022	0.008172
0.024909	0.000648
0.011297	0.031969
0.014553	0.005099
0.027528	0.037664
0.013317	0.002632
0.003311	0.001891
0.006594	0.009439
0.002772	0.003229
0.02273	0.011492
0.022694	0.006388
0.037046	0.012439
0.016299	0.001324
0.008451	0.013853
0.017135	0.003733
0.002504	0.003535
0.020112	0.000526
0.006718	0.010331
0.037407	0.004496
0.06463	0.011464
0.002796	0.019155
0.049846	0.013401
0.018757	0.008073
0.002266	0.017501
0.011826	0.008494
0.067588	0.002834
0.063655	0.027123
0.052754	0.002989
0.060185	0.004206
0.015573	0.012079
0.024973	0.034802
0.024803	0.000177
0.044002	0.015789
0.039444	0.044672
0.044347	0.027207
0.006735	0.003504
0.002784	0.001814
0.019854	0.020924
0.001376	0.002822
0.065226	0.003729
0.029276	0.021491
0.011953	0.07694
0.013298	0.010932
0.012305	0.01724
0.073238	0.041937
0.009164	0.070757
0.006177	0.006535
0.011782	0.009446
0.026562	0.011162
0.012898	0.147632
0.012183	0.112788
0.080472	0.000305
0.005955	0.012203
0.001837	0.015722
0.012767	0.016479
0.038891	0.006282
0.018625	0.003502
0.012139	0.020451
0.001559	0.016219
0.03333	0.012162
0.006148	0.001162
0.012085	0.025045
0.007114	0.033141
0.002043	0.022605
0.013884	0.010999
0.012214	0.017072
0.009172	0.013786
0.021101	0.016674
0.003947	0.012385
0.024417	0.012663
0.044309	0.029065
0.05864	0.005473
0.002962	0.005319
0.007728	0.025491
0.040498	0.006667
0.026279	0.008161
0.024652	0.010128
0.018204	0.049495
0.021684	0.018644
0.00052	0.041581
0.007079	0.01689
0.01088	0.008614
0.021674	0.071604
0.009056	0.032958
0.006677	0.037304
0.026637	0.045485
0.002286	0.036274
0.025958	0.043494
0.02394	0.057334
0.004346	0.00339
0.01973	0.015082
0.00253	0.007907
0.002026	0.026815
0.007762	0.010721
0.009943	0.092283
0.023636	0.035717
0.00264	0.044924
0.02488	0.036324
0.034121	0.016919
0.009314	0.016108
0.002194	0.001161
0.017951	0.053119
0.007827	0.066488
0.013921	0.002984
0.00541	0.023802
0.009777	0.04389
0.044893	0.008576
0.016639	0.057257
0.018899	0.018414
0.026548	0.042725
0.060292	0.032797
0.006972	0.031332
0.009372	0.039692
0.01961	0.021367
0.007841	0.026672
0.004151	0.087563
0.008431	0.017658
0.005635	0.001674
0.044758	0.006363
0.080962	0.038458
0.047642	0.004101
0.008785	0.012002
0.011495	0.011164
0.011436	0.009933
0.025847	0.003147
0.002519	0.002484
0.030383	0.002728
0.009675	0.012205
0.010182	0.002259
0.000808	0.007403
0.011292	0.002886
0.019702	0.004778
0.002248	0.004379
0.008907	0.001947
0.005688	0.01123
0.014886	0.03485
0.006905	0.139397
0.02204	0.078462
0.038864	0.017924
0.028602	0.032166
0.02334	0.008711
0.005563	0.004425
0.012609	0.076311
0.001097	0.053478
0.033907	0.007421
0.022759	0.005327
0.004384	0.017034
0.002738	0.007568
0.005213	0.005643
0.024599	0.007853
0.001517	0.064176
0.004798	0.005271
0.020809	0.040863
0.015269	0.016734
0.022973	0.012091
0.00729	0.004114
0.028961	0.004981
0.005835	0.012766
0.001198	0.006205
0.016805	0.021748
0.012539	0.006861
0.004721	0.000145
0.032367	0.002122
0.002925	0.016473
0.01373	0.019634
0.018736	0.038926
0.005607	0.01728
0.022285	0.010022
0.033917	0.01873
0.002363	0.003816
0.00117	0.015236
0.007174	0.021609
0.021259	0.014664
0.009323	0.002381
0.011105	0.015609
0.086523	0.045143
0.024628	0.063591
0.006287	0.019614
0.006394	0.003848
0.055583	0.010701
0.037683	0.010568
0.035244	0.006576
0.028259	0.006871
0.01875	0.003591
0.024982	0.000567
0.003765	0.017526
0.101393	0.043161
0.017437	0.00868
0.008587	0.003759
0.007738	0.005668
0.03903	0.004325
0.026754	0.001492
0.021161	0.0691
0.027033	0.048612
0.01158	0.006449
0.010916	0.012667
0.016633	0.006337
0.000682	0.00467
0.067455	0.010853
0.005707	0.011892
0.024966	0.015316
0.014929	0.006973
0.011116	0.029852
0.013595	0.017946
0.004417	0.02395
0.011355	0.047301
0.019416	0.023002
0.009825	0.013511
0.022036	0.051397
0.004827	0.000468
0.023523	0.006472
0.004991	0.001738
0.014491	0.005678
0.013573	0.011907
0.021649	0.002596
0.057951	0.005238
0.099563	0.014856
0.054718	0.003153
0.0393	0.008119
0.065084	0.013334
0.010916	0.012699
0.007235	0.015132
0.012132	0.018809
0.009501	0.007725
0.020329	0.016514
0.025052	0.00752
0.041955	0.010717
0.132414	0.000856
0.019694	0.015519
0.025019	0.029783
0.002932	0.004912
0.009716	0.010208
0.003134	0.001315
0.0000825	0.002435
0.00955	0.001498
0.011647	0.048813
0.024253	0.010854
0.012878	0.000828
0.008047	0.01828
0.070664	0.002655
0.006355	0.048443
0.017207	0.004601
0.04541	0.064493
0.048303	0.012453
0.01145	0.051429
0.058588	0.007733
0.030884	0.038392
0.065178	0.001954
0.018981	0.010171
0.010192	0.002378
0.017421	0.086029
0.014392	0.009174
0.017971	0.054104
0.081681	0.00361
0.044442	0.048304
0.003189	0.017014
0.006063	0.031194
0.006678	0.022513
0.013862	0.048762
0.00053	0.003558
0.002258	0.035008
0.008804	0.03786
0.010342	0.001006
0.001126	0.003362
0.014896	0.00058
0.022907	0.040376
0.043242	0.032876
0.095669	0.048246
0.041574	0.000989
0.003523	0.008551
0.027504	0.000355
0.031286	0.024132
0.008161	0.016047
0.022741	0.012594
0.01363	0.024208
0.013808	0.033793
0.009012	0.010769
0.063627	0.009015
0.036617	0.041159
0.020813	0.003462
0.007116	0.006013
0.043802	0.01144
0.048481	0.02075
0.016867	0.021711
0.098793	0.009069
0.07078	0.001606
0.003471	0.007712
0.008771	0.007131
0.004303	0.003993
0.004862	0.011389
0.010059	0.009153
0.038298	0.00941
0.032414	0.01186
0.011474	0.028768
0.023314	0.00836
0.01098	0.010234
0.015699	0.040355
0.021658	0.00318
0.017012	0.052837
0.00705	0.021621
0.015388	0.04342
0.005133	0.113028
0.02596	0.016342
0.048109	0.012004
0.026451	0.034965
0.000247	0.011407
0.007313	0.00853
0.00191	0.008024
0.0021	0.002055
0.100543	0.02638
0.012734	0.025435
0.013878	0.054765
0.023477	0.049861
0.000994	0.067165
0.084459	0.002199
0.023078	0.047556
0.028329	0.005811
0.023291	0.063425
0.00704	0.050194
0.008779	0.006006
0.001903	0.011602
0.016985	0.006322
0.001354	0.012839
0.013627	0.019558
0.005102	0.004513
0.039216	0.013415
0.015663	0.009677
0.010814	0.020111
0.003173	0.021937
0.022192	0.050499
0.073538	0.052004
0.008241	0.01
0.023868	0.01871
0.017756	0.024819
0.012064	0.014694
0.010476	0.011787
0.021428	0.018103
0.006082	0.025685
0.000183	0.016172
0.015354	0.014638
0.004801	0.107805
0.011773	0.030337
0.01388	0.008898
0.014059	0.035685
0.012305	0.091578
0.012441	0.006253
0.094359	0.028186
0.022477	0.02593
0.003987	0.035827
0.018952	0.012408
0.020854	0.009118
0.027383	0.002103
0.063101	0.006708
0.032639	0.001096
0.009871	0.081093
0.008355	0.056745
0.002579	0.022927
0.019198	0.014087
0.031398	0.016143
0.012693	0.041489
0.004	0.054291
0.003626	0.086864
0.00548	0.049882
0.019181	0.023821
0.011588	0.014877
0.011234	0.014647
0.013735	0.008735
0.003538	0.005169
0.02537	0.008241
0.006055	0.021772
0.021266	0.007665
0.01015	0.013384
0.039919	0.023813
0.042579	0.001267
0.05225	0.003745
0.04144	0.010731
0.026735	0.015001
0.003967	0.008676
0.029923	0.005419
0.029236	0.007546
0.041254	0.016362
0.007479	0.020253
0.041455	0.002174
0.004261	0.008771
0.013986	0.009966
0.004573	0.042317
0.013581	0.017222
0.010606	0.002577
0.018331	0.028318
0.131785	0.043078
0.126512	0.031104
0.014218	0.010951
0.034521	0.047471
0.05248	0.030326
0.032899	0.046033
0.019122	0.010706
0.024456	0.031777
0.057234	0.042988
0.056117	0.02438
0.085136	0.011586
0.011646	0.075404
0.032384	0.041041
0.025045	0.043856
0.008211	0.005803
0.000746	0.007285
0.012668	0.014763
0.035522	0.001348
0.006643	0.019166
0.03875	0.01033
0.01988	0.01466
0.018571	0.004788
0.026886	0.010807
0.011382	0.026079
0.025306	0.021387
0.012132	0.006608
0.003938	0.023397
0.036162	0.03305
0.0082	0.003933
0.016217	0.003501
0.062137	0.016119
0.014722	0.053405
0.066431	0.022629
0.040501	0.006515
0.002194	0.000144
0.098471	0.02161
0.021568	0.021729
0.00369	0.006269
0.003907	0.000332
0.000477	0.008887
0.009164	0.004286
0.081417	0.036864
0.063832	0.034888
0.02079	0.045627
0.015487	0.014926
0.022007	0.006746
0.005101	0.026339
[truncated: 18,739 more rows]
