# Supplementary material for: Stromule extension along microtubules coordinated with actin-mediated anchoring guides perinuclear chloroplast movement during innate immunity
Source: eLife. 2018 Jan 17;7:e23625. doi: 10.7554/eLife.23625 (PMC5815851; doi:10.7554/eLife.23625)
Supplement: Figure 4—source data 3. — Statistical analyses and the graph of the curvature of the MT in the NbGCP4 silenced plants presented in Figure 4E were generated by Prism7. [file elife-23625-fig4-data3.zip › Figure 4-source file 3/Col Stats of all 5 rep combined to one column.csv]

	EV	NbGCP4
Number of values	17341	20738
Minimum	0	0
25% Percentile	0.0075	0.0062
Median	0.017	0.014
75% Percentile	0.032	0.027
Maximum	0.25	0.19
5% Percentile	0.0015	0.0012
95% Percentile	0.074	0.067
Mean	0.024	0.021
Std. Deviation	0.024	0.022
Std. Error of Mean	0.00018	0.00015
Lower 99% CI of mean	0.024	0.02
Upper 99% CI of mean	0.025	0.021
Coefficient of variation	99.72%	107.51%
Geometric mean
Geometric SD factor
Skewness	2	2.3
Kurtosis	5	7.4
Sum	417	429
D'Agostino & Pearson normality test
K2	6902	10320
P value	<0.0001	<0.0001
Passed normality test (alpha=0.01)?	No	No
P value summary	****	****
