# Supplementary material for: Stromule extension along microtubules coordinated with actin-mediated anchoring guides perinuclear chloroplast movement during innate immunity
Source: eLife. 2018 Jan 17;7:e23625. doi: 10.7554/eLife.23625 (PMC5815851; doi:10.7554/eLife.23625)
Supplement: Figure 4—source data 3. — Statistical analyses and the graph of the curvature of the MT in the NbGCP4 silenced plants presented in Figure 4E were generated by Prism7. [file elife-23625-fig4-data3.zip › Figure 4-source file 3/Col Stats of Identify outliers of all 5 rep combined to one column.csv]

	EV	NbGCP4
Number of values	16444	19436
Minimum	0	0
25% Percentile	0.0071	0.0058
Median	0.015	0.013
75% Percentile	0.029	0.023
Maximum	0.073	0.06
5% Percentile	0.0014	0.0011
95% Percentile	0.056	0.046
Mean	0.02	0.016
Std. Deviation	0.017	0.014
Std. Error of Mean	0.00013	9.8e-005
Lower 99% CI of mean	0.02	0.016
Upper 99% CI of mean	0.02	0.017
Coefficient of variation	83.39%	83.50%
Geometric mean
Geometric SD factor
Skewness	1.1	1.1
Kurtosis	0.57	0.61
Sum	330	317
D'Agostino & Pearson normality test
K2	2369	2866
P value	<0.0001	<0.0001
Passed normality test (alpha=0.01)?	No	No
P value summary	****	****
