# Supplementary material for: Stromule extension along microtubules coordinated with actin-mediated anchoring guides perinuclear chloroplast movement during innate immunity
Source: eLife. 2018 Jan 17;7:e23625. doi: 10.7554/eLife.23625 (PMC5815851; doi:10.7554/eLife.23625)
Supplement: Figure 4—source data 3. — Statistical analyses and the graph of the curvature of the MT in the NbGCP4 silenced plants presented in Figure 4E were generated by Prism7. [file elife-23625-fig4-data3.zip › Figure 4-source file 3/Mann-Whitney test of all 5 rep combined to one column.csv]

EV	NbGCP4
3677.5	20286.5
13990	29995
11314	26422.5
2354.5	16704.5
7458	6965
4847	26928
9389	11633.5
15689	10197.5
19938.5	3416
13189	19115
15876	8707.5
11669.5	2293.5
17743.5	13733.5
12245	14545
1217.5	6473
8727.5	13879.5
3265	619
30376.5	16434
34099	19982
4393	2362
17024.5	19565
37650	12276.5
30191	2616
34095	3353
32402	23801
34782	26965.5
8632.5	13398
2945	31680
9603	33467
19955	22054.5
5392	2518
24498	3908
7360	8496
19078	4135.5
34383	1408
4906	25258.5
21809	13876.5
22298.5	18207.5
31135	4736.5
1790.5	5338.5
23424	26092
6750.5	12657.5
18782	5528
2662.5	10025
21508	1465.5
26379	20771
6398.5	10688.5
20560.5	10101
6809.5	23981
6926.5	5211
1443.5	9168.5
5617.5	5851
12232	19041.5
12391	11517
3481	60
4429.5	9575.5
5449	8262.5
28618.5	14284
25671.5	21134.5
13917	26466
2621	14149
10559	3806
22939	208
336	7420.5
19899	956
579.5	6627
31046.5	1307.5
26819.5	6165
26107	14677.5
29933	3485.5
21763	25821.5
1715	485.5
4143.5	6065
11803	25345.5
2354.5	30529
2955	31587
8615	13873
7973	15572
21636	24536.5
35593	4708.5
26779	4395.5
7422.5	7441
5735.5	9531.5
3791.5	4754.5
2680.5	20521
9800.5	21636
8962.5	22530
7223	14683.5
10192	29025
29501.5	35881
20331	19351
23235.5	33342
32788	35546
21916.5	26146
14715	37287
4847	18472.5
6750.5	5846.5
10260	20286.5
8564.5	8379
30146	3773
5176	10184.5
31414	14977
21287.5	19100.5
22592	14654
30912	14012
13244.5	35332
29264.5	30903
28381	37121
22518	34199
23209.5	36872
22247	30614.5
18879	36288
19388	22793.5
13986.5	1113
33122	9164.5
34165.5	22278
23581	17409.5
20121	3899.5
3706.5	11228.5
7792.5	10481.5
7632	23625
20293.5	9622
12967	20239
5988.5	4513.5
27896	10962
16819	8375
3647.5	1927
1568	1968
1850	28994
14253.5	21675
22984	31834
20388.5	30681
19597	8470.5
25050.5	10724
19518.5	27841
4784	28332.5
721.5	18188.5
7635.5	1281
23331	12404
29672.5	2213.5
27883.5	6384.5
12312.5	15374
29224	25985
26674.5	15882
2340.5	18550
17128	1457
8118	136
31297	20829.5
29935	22756
14489	11368.5
31671	15337
8008	13623
13921.5	20293.5
35475	12827
12452	12324.5
30574	4429.5
35920	8322
3826	6898
31225.5	22655
15769.5	11233.5
9964.5	3306
25515	20398.5
20784.5	942.5
36886	28622
14261.5	29519.5
23761	1816
35820	25796
34826	14449
36432	12523
19546.5	12798
28965	8976
27812.5	2581.5
21220.5	3504
26026	15393.5
19121.5	6208.5
7009	8499.5
9732	5971
1155.5	8670.5
14512	11399
15766	431
10330.5	6420
14670	11819.5
5775	7756.5
20423.5	23835.5
20646	6276
1930.5	1163
5886	952
21067.5	2870.5
33529	16488.5
11352.5	12013.5
34201	18798
21748.5	3548
26424.5	719
26483	13346
30734.5	6126.5
15396.5	29582
15852.5	34252
10159.5	12652
3745	3312
1993.5	37068
5011	31989
22941	19943.5
22650.5	16542
29979.5	16391
31253	12900
31726	6194.5
34321	7305.5
12418.5	17887
23101.5	27726.5
714.5	13386
28368	12267
22417	1857
29963	1930.5
15204	29703
20443	3046.5
22544	1268.5
31865	14328.5
29370	6339
25516.5	21626
29879	577
22071	7638
7705	22817
2344	8026
32149.5	7514
35158	32226
31004	31443
15533	21920
16458	21619
7333.5	33294.5
22633	20444.5
21276.5	4524
23710	1203
37101	7841
34451.5	12389
11442.5	29475
35890	21419.5
26852.5	26727.5
37812	29407.5
36645	3476.5
29845	10905
15161	2204.5
22956	16262.5
5630	8234.5
4437.5	1927
24208.5	8403
12616	5169
23998	24120
27830	5813
36524	34972
37378	3489
21974.5	24750.5
16148.5	30308
25817.5	34021
4570	17053.5
26268.5	21711.5
2994	24376.5
13213	30013
27794	7576
31044.5	5581.5
19371	27358
32895	25056
22634	8740
19682	20263
15880	7932.5
14427	26969
7828	9026.5
6990	21745
8271.5	9669
20353	18574.5
7067	22714
27510	9827.5
16582.5	16479.5
15989	8795
11238.5	14944
14311	33596
7598	27710.5
14792.5	21262
8674.5	17286
6829	26281
6005.5	18495
5038	4841.5
5583.5	15310.5
36419	15751
24812	10912
25479	23893
35971	17276
36030	14926.5
28404	810.5
19295	15081.5
27378	16936
22685	2229.5
34097	16776
676.5	5652.5
23889	20684
28715.5	31887
26999	21024.5
26426	1578
30876.5	27514
4091.5	32805
22649	24723.5
31124	27929
8339.5	14663
33735	14555
6034.5	36355
19253	37783
21880	35052
17264	8068
28763	24931
1790.5	31534.5
23493	35425
8147	32938
33824	29903
21118	27368
24805	7755
2610	13066
14176	9297
32510	6513.5
31057	2352
32496	22025.5
9592.5	21504
19548	34056
4151.5	27901
14734	26732
14155.5	8440.5
23829	30484.5
4628	8478
34465	6702
80	27423.5
30600	5948.5
34818	13856.5
36159	22177.5
5021.5	22705
19155	13811.5
7316	18344
23404.5	20981.5
24165	348.5
6689	732
1082.5	17701
8748.5	28196
10318.5	10289
32075	17335.5
13892	32254
925.5	12970
20869	26034
25827	11529.5
28631	6162.5
32763	10175
17295.5	28846
3528.5	14858.5
29812.5	16236
22110	2899
11371.5	6657.5
27449.5	1110
21101.5	3920
11996	10635
19994	355.5
24883	18054
6673.5	4463.5
13811.5	26264
23507	26846
6167	3767.5
24820	12155.5
29488	6344.5
37708	20763
23471.5	37200
1922.5	33707
29840.5	31529.5
36284	18915
34838	14094.5
6858	10522
12362	6101
28674.5	14172
29657	8054
23107.5	7175.5
8463.5	11937
20689.5	25916.5
18629	296.5
19434.5	12712
11228.5	8072.5
4382.5	22218
4288.5	6629.5
4750	24556
1495	23209.5
2705.5	11203
7679	901
18746	13652
3748	23496
37029	8733.5
3007	11961
27578	18499
13495	24666
3654.5	19707.5
9317.5	24638
19079.5	1243
26153	17351.5
20197.5	10470
920.5	15450
5496	27326
8534.5	9157
35525	5893
14420	7980.5
21657.5	25268.5
23939.5	8911
30592	10421
18596	5574
397	12657.5
37133	11179
23815	14932
14775	26697
26543	6238
5163	1553.5
22959	11219.5
11452	32826
6629.5	7170.5
13223	37833
796.5	33229
6572.5	29966
20086.5	30887
26914	25049
30852	27574
29307.5	27923.5
24052.5	19386
19060.5	23429.5
24999	3478.5
10314	14169
26157	5698
34254	36537
10626	36322
20902.5	7514
31789	9444
24359.5	27091
13573.5	6290.5
1061.5	11136.5
22812	24111
23132	16118
18059	1816
29781.5	33810
22076	20573
1119.5	31733
17349	22994
32595	9620
32576	27911.5
20521	20317
22826	12141
12546	4241.5
34661	19789
35050	15588.5
25976	8979
22351	5272
14013.5	5724
11703	21302
11639.5	20141
6951.5	7630.5
34540	9044.5
36181	36240
8223	33026
13418	23476
17864	5856
27273	688.5
31422	19062.5
13733.5	23706.5
21232.5	24539
23997	18339.5
11986.5	17695
26678	14844.5
24702	26892.5
1130.5	9827.5
10699.5	26628.5
18779.5	9605
11386	34671
12323	15521.5
8668	9563.5
23212	1462.5
23725	16316
7649	1070
29042	268.5
34251	1235.5
35254	8867.5
7135	9958
12214.5	34193
20816	20226
33207	32103.5
7729	18330
34958	14491.5
28266	15850
20742.5	633
34118	5408
32494	31744
35688	10912
9483.5	20731
23031.5	8661.5
36728	2162
34523	9334
8258.5	33722.5
29653	23856
20995.5	8120.5
4703	13468.5
27145	3018.5
14633	10301
22968	17084
5202	18997
23281	6601.5
842.5	6301
974	7644.5
24116	35796
23682.5	37802
16762	38072
15231.5	24653
27984.5	33339
25333	9509.5
1231	30872
26872	6839.5
25991.5	22497.5
20761.5	32769
10011.5	37184
27272	2631.5
37838	31324
26469	26451
37826	14849.5
22980	35330
17815	995
20468	17647.5
26799	36666
19018	26941.5
7891	19238.5
11660.5	33427
37855	13657.5
37869	37391
6368.5	14593.5
1169.5	13258.5
36335	3163.5
4087	29470.5
28067	3273.5
22196.5	30220.5
12711	29226
22858	389.5
37491	4065
9348	16206
12649	30315
21104	7017.5
13532	29773
9203	22435
16729	4100
16931	6534.5
15699.5	26801
5099.5	2870.5
36399	9176
35873	19511.5
34267	18036.5
24093	3834
28108	9861
17806	3720.5
3434.5	18029
2052.5	12875
28772.5	15676.5
21672	17456
90	14323.5
23596	725
25689.5	20325.5
8969.5	19584
16706	7609.5
18428	18016.5
17074	17878.5
9059	8817
16591	13632
2749.5	9352
14753	8831
16089	24768.5
3055	7813.5
12500	14635.5
16067.5	22138.5
29166	24800.5
4532.5	16938.5
34342.5	31354
7509.5	7313.5
18834.5	31005
6878.5	37660
17655.5	35368
29686	25415.5
4214	1999
3979.5	17373
3460.5	36024
34797.5	35403
27363	11900.5
27845	28842
29228	24098.5
37842	7374.5
19950	19905.5
19848.5	24061.5
34732	11453.5
18255	33524
30193	12246
23495	3957
20960	15608.5
30587	33641
36386	32622.5
18435.5	2302.5
17677	19990.5
20879.5	23648.5
13091.5	27087.5
11775	12694
28967	5177
14851	25379
16519	18991
3280	10043.5
4708.5	10639
34674	6534.5
24697.5	12524
8046	6567
29959	9827.5
10208	12738
12461	823
25910.5	16488.5
26547.5	2712.5
8491	6186
28222	21665
30816	9124.5
28665.5	7686
25950.5	18384
35125	12755
20192.5	18217
29699	6596
32675	4684.5
33722.5	2923
38015	3082
33266	13626.5
23158.5	22635
35736	15283.5
31873	20687
28487.5	1662.5
16424	459
16876	23182
3390.5	16625
12829	17480
33135.5	29543.5
13271.5	14072
5325.5	8979
3099.5	6146
29107	21152
22383	15243
11860	16817
29081	35197
28785	32560
20376	33703
661.5	17313
6354	72
15061	1758.5
28497	13448.5
27575.5	23007.5
20204	5583.5
11207.5	9082.5
28941	17853
26958.5	20342
8031.5	524.5
23575.5	14934.5
27468	18040
22082.5	7292
36543	17913
17431.5	22385.5
21871	27135.5
6423	23511
3478.5	1025
15205.5	2098
98	32943
2346	30670
6929	27430
28439	14981
2395.5	19639
7556.5	10400.5
119	20394.5
29391	20823
15134.5	26136.5
25894.5	30210
34695	3997
1901	6936
33808	17407.5
28901	28125.5
6504	19970.5
34689	37314
31342.5	21512
31193	3578.5
24534	19489.5
33840	2447.5
13528	5035
25393.5	21419.5
28978.5	2861.5
4844	17649.5
15501	4753
24147.5	1026
22184.5	15016.5
12663.5	469
28268	13662
13144	5529.5
21888	12044.5
37153	7977
14803	8098.5
1158.5	8958.5
6079.5	6451.5
22602.5	13472.5
24119	1751.5
3214	14128.5
7664.5	3807
24628	15689
7312	11290
34305	19098
23054	8705.5
30508	19139.5
14499.5	5487
7426	30843
7485.5	7752
15208.5	10971.5
18316	28130.5
20226	21623
20908.5	20496.5
22546.5	22822
13584.5	11871
27546	37000
7571	35669
18696	33687
24039.5	3640.5
18535	14225
3908	19363.5
28007.5	27562
1441.5	30290
35806	28515.5
11862.5	19660
4089	37196
4210.5	25121.5
6863.5	18590
2474.5	25904
13409	23294
23984.5	25954
33410	33030
25200	11792.5
25541	10515
18412	21717.5
29134.5	29416.5
24917	7852
25214	22569
36717	8199.5
10148.5	26879
30571	32625.5
24924	15163.5
35740	2989
34856	27212
15821	8817
23150	15652
25632	13208
19151.5	4582.5
7779.5	28547.5
31166	22846
24954	6124
13838.5	183.5
8613	3142
19320	5152
14122.5	30557.5
4938.5	25244
19550.5	7682
2980.5	3949
9447	16262.5
29549	6534.5
26011	2326.5
35588	3876
34651	6835
22620.5	22626
15574.5	24222.5
29812.5	34893
35222	28984
9221.5	23594
18477	20702.5
4861	8459
2072.5	27021
18005	25927
11108.5	11051
14199.5	18996
2036	27051
4105.5	1373
13041.5	9699.5
15472	12638.5
14354	22716
13140	8525.5
9205.5	8672.5
18377	12588.5
24143.5	719
28148	3309.5
8065	32368
15503.5	34976
19769.5	12115.5
32035	292
21759.5	5312
26468	37209
13388.5	36597
30330	33096
5278.5	29606
16616.5	13686.5
31403.5	26405.5
24736	36857
8389	38076
14335	25398.5
28867.5	27138
19251.5	19034
18470	17303.5
11031.5	16623.5
13668.5	2120
26886	1658.5
24890	19567
26672	37832
29614	36401
31144	22981
34887	3841
32130	26685
26766.5	8298
19473	4046.5
28922	4508.5
34967	11806.5
30347	2913.5
30425	13448.5
17445	10680.5
28535	29732.5
25485	19497.5
12367.5	12389
31553	8824.5
27762	15727.5
13703.5	10047.5
26924	24542.5
31909.5	76
14523.5	17937.5
27425.5	22145
31571	27139
10941	12512
16575.5	20569
22962	4121.5
9279	33831
26040.5	34328
29317	8474.5
35609	24891.5
29744	13937.5
7490.5	8926
23873	2599.5
33445	9243.5
168	9035
10728	18681
37395	1331.5
36185	7278
4570	4268
6598.5	8320.5
19995	28878.5
37118	11465
33688	22024
29647	5865
32381.5	4266
13756	6191
22046.5	9687.5
27349	2225.5
8062.5	21915
1028	31137.5
6368.5	36696
12053.5	1802
31843.5	9427
19065.5	3758.5
17701	1080
6809.5	9999.5
13093	175.5
17203	27476.5
18131.5	17206.5
5789.5	36684
1989.5	33873
20186	22398
25215	24450
17318	22473
31629	2348.5
35449	18021.5
32221.5	6473
28587	5551
25365.5	9697
35003	18142
898	892
28645.5	23357.5
10143.5	35903
24385.5	36146
28421.5	34626.5
589	30357.5
27267	19569.5
35758	5571.5
36295	15506
19929	27348
35608	29992.5
27242.5	28396
35229	32380
37623	1623
22125.5	638
28100.5	7387
7299	13546.5
29645	21561.5
34004	15735
28216.5	21633
31091.5	1859
22842.5	9683
7741	19785.5
33124.5	26890.5
8230.5	5695
6819.5	8742.5
21519.5	18516
25677	11438.5
32761	12144
18613	11728
35548.5	17540.5
18363.5	32147
10080	21748.5
16048	15994.5
26528.5	5060
17004.5	20179.5
15134.5	1980.5
26249	28046
2348.5	28433
4875	10408.5
21409	17488.5
23253.5	33462
13206.5	6398.5
6103.5	1996
13175	31124
10749.5	35473
19927	29104
32273	24742.5
25431	6394
1067.5	10723
33984	8581
36525	1331.5
18950	22840
3139	14643
1699	34874
19626.5	30040
15490	21987.5
23706.5	30240
35764	13573.5
31401	4013
27016	20941.5
1224.5	31350
29956	37965
6805	11344.5
10623	15800
32096	10766
7641.5	34005.5
27257	34478
31857	2674.5
4033	2918
3009	3594
23857	20460
21235.5	24621.5
10577	15895
17321	16927.5
14046.5	24536.5
20412	27130
24642	13425.5
2388	6265.5
5796	32858
19642	30875
18552.5	1085.5
5377	16879
18192.5	6543.5
8776	13060.5
15020.5	20263
24098.5	2492.5
38025	7135
36669	13934.5
10033.5	28512
20742.5	26797
9736	35960
13299	34253
35946	7990
32747	32599.5
17478	10999
9411	37846
19656.5	31402
22286.5	25350
858	34329.5
28974.5	19644
19058	33775
25936.5	28894
1767	26903
3934	4055.5
32752	7481.5
32330	7163
29693	947
11952.5	27330
17931.5	27619
3005.5	8536.5
12731.5	2384.5
1881	4919
8793.5	7711
3447.5	28864
23587	15540
19790	2285
17741	2699.5
24400.5	29010
6366	29330
13249.5	923.5
37500	29496.5
35491	1177.5
2930.5	36047
9652.5	26839
29098.5	9096
10817.5	18152
34288	9195.5
36863	3993.5
24264.5	11924.5
13330	18334
14751.5	22269
11885.5	36708
36414	15537
23518.5	34813
8746.5	33527
9256.5	35520
37316	35051
24054.5	32585.5
10840.5	8635.5
2875.5	30866
10943	12637
12905	22107
19870.5	21606
9519	20273.5
21566	16855
28672.5	6540.5
32982	23727
6314	6736.5
37804	21848
37358	15122.5
30199	7917
33143	3901
22867.5	2375.5
35445	4411.5
34393	26938
32384	29712
28378	19580.5
32345	27427
23332.5	23917
17972	32516
17152	29452.5
6610	192
37430	10637
5054.5	16311
29750	12807
14840.5	31233.5
29541	30533
16305.5	7108
1805.5	15505
37009	4952.5
19538.5	23946.5
30821	8665
24020	3647.5
3472.5	8386
12091	598
4330	18709.5
19180	7823.5
17758	37867
37899	35870
28982	22598.5
1257.5	10956.5
27159	35056
11608	14639.5
18408.5	31291
31601.5	24250
20585	30025
27731	33185
27254	20080
13846.5	33000
26776	256.5
31012	26705.5
8989	22785
1169.5	14280
12616	33729
5052.5	36104
22576.5	37451
7326.5	17763.5
4458.5	2724.5
11801	23410
20625	32361
4690	37753
28289	12423
32422	20313.5
25888.5	14685
19008	12805
24540.5	15043.5
989	22531.5
27444.5	17149
28243	4838.5
26294.5	3808
553.5	14712.5
32026	13629.5
20611.5	592.5
8120.5	13300.5
16403	545
15463	3177
30074	19363.5
33356	19384.5
25910.5	9201.5
33531	784.5
24049	2028.5
18384	10223.5
10040.5	2108
4449	5988.5
6411	3620.5
22079	4770.5
745	11037.5
18331.5	18265.5
36106	15196.5
21019	14100
36080	7051
35230	14700
30284	7460
25616.5	6566
397	4916
34591	21001.5
30500	26622
32442	11310
7537	6507
1798	17556
24941	33515
19124	35725
15977.5	34940
14679	28560
32034	13003
17275	23019
9186.5	16759
17252	11125.5
3096.5	13516.5
8324.5	4925
23852	23854
27033	32237
14906.5	2703.5
13771.5	10766
32049	20814
30261	19824
713	20325.5
2332	8383
14020	5483
9877	26064
9640	12026.5
34645	31191
25480	753
37533	10892.5
35544	31336
28040	26400
28308.5	17422.5
1617	34484
37031	22210
3180.5	22479.5
16336	12092
676.5	21260
36287	16715
11081	9018.5
1956	19774
28469.5	8549.5
27058	9673
31434	17619
1920.5	8330.5
25897.5	5405
32690.5	28617
32019	13460
17788	13586
27060	23247.5
20769.5	20241
20852.5	9763.5
19976.5	4959.5
4595	22969
37960	12700.5
36622	19550.5
31431	8644
2896.5	14699
30732	2954
28443	7543.5
2150	7363
37985	1741
4145.5	4988
32554	15066
36731	25279.5
6750.5	15194
26740.5	14238.5
4875	19048.5
7630.5	13523
22134.5	8443.5
29950	24781
28578.5	27239
26924	17520
19585.5	20406.5
23374.5	31826
2734	36485
25070.5	13325.5
2547.5	3278
19317	14000.5
29346.5	1353.5
7517.5	13282
24087	29134.5
22120.5	15156
3790	4043.5
14844.5	5502
5305.5	5502
36754	22761
34346.5	10157.5
7714.5	7138.5
19448	2739.5
13015	15048
7926	8487
29652	15703
3278	12794.5
25830	3835
21705	9941.5
9652.5	1876.5
32907	3564.5
6220	12559.5
1355.5	2788.5
10016.5	25213
14228	1192
5261.5	1559
27232	26526
2282	16198
18552.5	2907
9215.5	1798
23301	29145
8672.5	28283.5
7763.5	6451.5
24146	3864
23778	19381
31609	24877
22737	34169
27009	2495
36767	11230.5
36637	12394.5
34279	9485.5
9258	823
5707	19035.5
32399	31448
13275.5	16406.5
206.5	14660.5
33234	30799.5
37771	2951
34673	36229
37385	30602.5
37312	15813.5
25676	29871
37453	4247
33907	30808
33166	28481
23422.5	4275
16919.5	29495
31041	18209.5
32285.5	17928
24523	10873.5
18532	10699.5
23792.5	154.5
6738.5	6482.5
2909.5	5889
13679	7795
19495	3248.5
1943	8152
26359	28010
5722	30640.5
18298	10363
24266	28523.5
16394.5	28316.5
9613.5	32534
27767.5	29300
34436	34997
27106.5	34230
9892.5	9627.5
12488	8230.5
7034	22679
30041.5	28986
16130.5	310.5
10640.5	23620
21533.5	10786.5
4055.5	13954
11236	27632.5
15943	34835
23640	24884.5
18623.5	3651
27227	10848.5
19933	15258.5
27244	3818
25936.5	13339
11562	16345.5
2983.5	33807
20063	24935
7197	2858.5
35666.5	2193
13335.5	14265
15260	5533
10463	31430
24579.5	36974
10862	5113
8427.5	32235.5
19121.5	37467
33263	31432.5
25870	26751
36812	25288.5
34707	33090
14579	28402.5
37408	13423
28786	8487
16154	30431
27756	25488
31119	6072.5
32608.5	9955
20071	17400.5
6836.5	19590
11496	7266
27242.5	11034
17766	24562
14964.5	16185
35578	8723
29880	13748.5
6208.5	15381.5
18530	8923
1574.5	440
17188	22331.5
11113.5	27499
28515.5	5444
35015	22624
37053	23687
9487.5	20383.5
17730	28907.5
33182	27921
33247	18818
22960	10735
141	21272.5
142	24317
7809.5	2531
27996	25105
5290	25142.5
36435	26596
14501	20190
6584.5	15231.5
7921	5719
10588	26134
5592.5	33586
6933.5	33964
21183	32954
11855	6694.5
36092	35344
5915	19905.5
8707.5	12699
26096	33826.5
23833.5	23577.5
33186	27822.5
11559	23084
13525.5	419.5
4197	2613.5
10808	14135.5
28413	8812
26024.5	13659.5
5541.5	5390
31209	528
17797	4954.5
33844	13608.5
28751	13573.5
24102	20988.5
24553.5	36018
17800.5	28231
21762	22501
29777	2162
32221.5	9689
14300.5	10264
2371.5	3177
35031	12813
31818.5	13748.5
35261	24942.5
25780.5	28244.5
34902	28075
7813.5	34165.5
36625	37311
31775	24199.5
19542.5	28930
7027	31631
7193	36847
18662.5	19353
12466.5	31666
34469	1962
35537	8720.5
14107.5	15307
34032	19264
24988	22016
25646	21130
983.5	6741
28849.5	2996.5
1560	6204
11390.5	14250.5
31006.5	20857
25657.5	2573
33508	11099
28036	738.5
37110	17097.5
32172.5	14644
19510	19836.5
18066.5	5922.5
9566.5	6665.5
17445	20048.5
23680.5	8900.5
22582	8946
25285	21960
7627.5	20172
13133	6046.5
15125	21262
1888	10228.5
7414	1814
4498.5	29714
24780	22555
19183	472
30711	7046
15697.5	36868
929.5	34903
7416.5	1660.5
18909.5	30874
13689.5	26552
21016	18252
30132	9136.5
17625.5	26409.5
1476.5	34684
16466.5	3556.5
17891	18927.5
17913	30635
22324.5	18932.5
15878.5	22402.5
4549.5	2400.5
3560	29821.5
7980.5	35607
32945	32903
23467.5	19383
26562.5	7015.5
26031	6591
23024	19092
1041	38022
17634.5	38075
22310.5	35942
22495	31590
4529.5	426
24838.5	15435.5
33003.5	21858.5
11186.5	13815
21017.5	6616.5
34277.5	12582.5
18548.5	335
2348.5	466
10842	29102
19402	23266
8247.5	23767.5
5131	4920.5
15601.5	17277.5
2344	23788
35029	21375
25784.5	33672
36635	19901
3306	32089
31817	30895
4055.5	22271
34696	12189
18707	27566.5
22628	7072.5
13680.5	8287
24686	5357.5
4484.5	9541
6118	7907.5
14998	2259
5183	7154
13783.5	800
24327	29796
28005	12126.5
31243.5	15615
11156	5626
4608.5	4924
33516.5	29588
35807	25251
36192	27343
35214	28385
36148	28146.5
3681	27625
14414.5	8461.5
7251.5	10752.5
5107	29024
17209	33841
9923.5	23927
36509	16160.5
10164	11626
26982	6089
8966.5	5173.5
22233.5	23357.5
31139	23657
20560.5	18974.5
10290.5	29885.5
29734	29842
29853	30697
27083.5	1933.5
25825.5	4218.5
11268	10503.5
29640	4751.5
17641	1050
27809	10212
27988.5	25328
11249.5	30301
2063	1239.5
26196	2692.5
6412.5	3879.5
18620	14633
34239	8616.5
37913	2329.5
27291.5	29877
25119	30902
24465	5841.5
17705.5	11918
11736	14545
14170.5	3770
10545	37463
4021	23708.5
6158	10898
7243.5	6462
19450	13444.5
28216.5	20348
31858.5	15420.5
11504.5	6468.5
23502.5	21745
6612.5	16221.5
22300.5	27380
21815	30345.5
29931.5	30363
24437	6276
19648.5	14916.5
10901.5	28182
20463	19279
16796	2167.5
6295	1914.5
34687	16279.5
5856	13555
8269.5	24538
21198	26305
34270	23594
5870	23042
23242	17719
7495	16881
12212.5	2110
23152.5	30451
12529	11322.5
14152.5	1655
12887	12050
9070	18224
20129.5	11046
12470	3528.5
3079.5	831.5
16339.5	1251.5
27447	11526.5
9555.5	18040
8649.5	910
6280.5	13262
2190.5	34682.5
22497.5	28295.5
1100.5	31936
7661.5	36533
15824.5	20902.5
25961	14667.5
28308.5	15302
13641	29847
14180.5	7679
14486	13937.5
16774.5	26933
3702.5	27773
37093	11388.5
26441.5	1030
15241.5	29641
18770	7344
27816	31504
17499.5	3846.5
4757	2804
9340.5	13012.5
4040.5	4641.5
25194.5	15475.5
25173	9065
31317	16569.5
20373	1976
11736	18061
21116	5386
3700.5	5120
23439	847.5
9507	14134
31423	6486
35713	15440
4075	22784
33986	17581
22468	11273
3366.5	21411
15864	11798.5
35962	4124.5
35636	27595.5
34439	4333.5
35323	6075.5
19733.5	16164
26484	30662
26376	292
32950	19921.5
31977	33069.5
33008	27640
9533	5074.5
4060.5	2670.5
23277.5	24028
2048.5	4105.5
35762	5379
28599	24404
16007	36594
17478	14822.5
16420.5	21205
36382	32509
12671	36201
8782	9259.5
15815.5	13023
27317	15105
17063.5	38024
16299	37744
36774	502
8499.5	16323
2710	19852.5
16931	20524
31836	8931
22346	5068
16249	23678
2320	20299
30140.5	16278
8737.5	1736
16170.5	26534
10011.5	30073
3018.5	25115
18101.5	14904
16334.5	21055.5
12678.5	17980
24138	20695
5673.5	16506
26163	16816
32998	28496
35171	7855
4293.5	7655
10843.5	26792
32203	9432
27176	11374.5
26287	13883
21998	33930
24530	22361
840	32438.5
9970.5	20902.5
14755.5	11947
24525.5	36265
12533	30024
9451.5	31389
27346	33212
3401	31109
27024	32836
25921	35036
6270	4878.5
23205	19289.5
3728.5	11083
2994	27431
10901.5	14557.5
13648	37242
25741	30956
3855.5	33115
26420.5	31122
30433	20931
12844	20197.5
3244	1733
21802.5	34488
10984	35867
18128.5	4320
7776	25852.5
13442	32926
33110	11894
20662	35021
22585	22188
27308.5	32694.5
35338	29967
9823.5	29399
12918	32040
23115	24320
11007	27360
5996	37076
11710.5	21560
8076	2494
33084	9030
36800	31741.5
33601.5	5913
12168	16071.5
15483	15108
15408.5	13634
26973	4537
3716	3666.5
29019	3983
13311	16325
13953	3350
1260.5	10431
15236	4187.5
23177.5	6875.5
3330.5	6317
12328.5	2885
8150.5	15170.5
19098	30674
9753	37996
24778.5	36683
31829	21784
28289	29713
25575	12064.5
7986.5	6388
16753	36560
1650.5	34532
30338	10457
25211.5	7663
6323.5	21022
4004.5	10635
7511	8087
26263	11022
2262	35676
6906.5	7578
23954.5	32284
19482	20760
25341.5	16179
10258.5	5934
28447	7174
8350.5	16927.5
1803.5	8822
20818	24582
16675.5	9707.5
6801	228.5
29799	3131
4241.5	20517.5
17931.5	23130
22447.5	31848
8048	21243.5
24936	13756
30343	22441
3501.5	5514.5
1753	19445.5
10102.5	24479
24246.5	18907
12856.5	3524
15033.5	19763
37039	33155.5
26278	35628
8939.5	23117.5
9076	5559
34817	14539
31509	14392.5
30795	9319
28133	9718.5
22461	5190
26491	911.5
5435.5	21438
37525	32767.5
21358	12028
11914.5	5421
10864.5	8123.5
31879	6242.5
27405	2213.5
24177	36074
27552	33779
15584.5	9150.5
14807.5	16821.5
20657	8999.5
1077.5	6729
35952	14722
8178.5	15943
26480	19515
19139.5	9827.5
15045.5	28821
17790.5	21797
6375	25925.5
15310.5	33538
22978	25362
13511.5	17713.5
24777	34222
6947.5	757
25686	9184
7189	2570.5
18716	8136
17767	15964
24510	3815.5
35095	7539.5
37474	19075
34701	4544
31940	11331
35748	17514
14807.5	16857.5
10181	19342.5
16239.5	22509
13094	10838
23587	20558.5
26540.5	10573
32514	14554
37957	1320.5
23170	19694.5
26516	28798
4253	7085
13362	13981.5
4516	1966.5
140	3582.5
13154	2223.5
15660.5	33826.5
26079.5	14723.5
17041.5	1287
11232	22065.5
36193	3873.5
9018.5	33748
21167.5	6647
33197	35707
33717	16582.5
15418.5	34231
35166	10851.5
29222.5	31721
35755	2894
22640.5	13937.5
13964	3521
21346	37021.5
18597.5	12680
21817.5	34611
36840	5217.5
33031	33718.5
4590	21005.5
8623	29356
9453	25058.5
18075.5	33813
854.5	5154
3348.5	30728
12193.5	31561
14146	1542.5
1687.5	4832
19113	936.5
25292	32175.5
32786.5	29996.5
37356	33706
32437	1515.5
5103	11866
27804	568
29383.5	26019.5
11374.5	20148
25206	16742.5
17826	26049
18006.5	30305
12480.5	14613.5
35633	12484
31206.5	32354
23959	5004
10016.5	8569
32900	15413.5
33754	23900
20879.5	24548
37458	12550.5
36203	2397.5
5020	10821.5
12152.5	10047.5
6215	5747
6991.5	15352
13802.5	12654
31695	12972.5
29819.5	15906
15455.5	28363
25561.5	11628
14881	14015.5
19832	32171
24515	4575
21001.5	34453
9931	24490
19594	32821
7396.5	37750
27025	20403
33681	16073.5
27268.5	30715
408.5	15374
10297	11841.5
2836.5	11205.5
3099.5	3036.5
37504	27219.5
16897.5	26764.5
18094.5	34710
25656	33991
1524.5	35926
36968	3252
25421.5	33585
28169	8309.5
25545.5	35611
9919	34045
12162	8553.5
2825.5	15613
20981.5	8985
2019	17008
17821.5	23081
7350.5	6515
31928	17598
19810	13314.5
14674.5	23438
4565.5	24711
24881.5	34085
36402	34315.5
11476	13727
25887	22429
21636	26385.5
16145	18941.5
14309.5	15819
24356	21913
8656	26898
304	20257.5
19562.5	18873
6910.5	37665
15803.5	29001
18097.5	12321
18279	30942
16420.5	37217
16571	8893.5
37303	28097
25040	27011
5738.5	30986
22618.5	16537.5
23986	12610.5
27743.5	3105.5
35587	9495.5
29915.5	1648
13562.5	36806
11620.5	34965
3800	25301
22807	18300.5
29428	20228
16848	32421
5755	34636
5245.5	37051
7865	33995
22795	25861.5
15594.5	19091
15178.5	18884.5
17936	12101
5124	7444.5
26729.5	11476
8612	24598
24255	10756.5
13904	17558.5
32083	25856
32662	1893
34355	5396.5
32413.5	14568.5
27394.5	19214.5
5707	12021.5
28848	7786.5
28576	10596.5
32375.5	20423.5
10536.5	23534.5
32416	3204.5
6147.5	12152.5
18202	13677
6606.5	32597
17775	21184.5
14444	3797
22108.5	28158.5
37950	32754
37914	29312.5
18433	14844.5
30566	33568
34403.5	28995
30000	33316
22757	14541.5
26181	29567
35019	32742.5
34891	26138.5
36989	15592.5
15656.5	36499
29808.5	32325
26534	32917
11445.5	8296
1169.5	10250.5
16823.5	19003
30886	2005.5
9407	22786
31810	14132
23294	18899
22305	6893
27468	14660.5
15342	27080.5
26694	24341
16239.5	9360
5664	25610
31076	30048
11434.5	5652.5
20297	5065.5
35505	20207.5
18968	34519
35858	25129
32204	9234
3244	226
37450	24480.5
24454.5	24567.5
5338.5	8913.5
5625	534.5
776	12312.5
12671	6183.5
36823	31269
35648	30684
23937	33248
19675.5	19135
24760	9546.5
7348.5	27202
[truncated: 18,739 more rows]
