# Supplementary material for: Stromule extension along microtubules coordinated with actin-mediated anchoring guides perinuclear chloroplast movement during innate immunity
Source: eLife. 2018 Jan 17;7:e23625. doi: 10.7554/eLife.23625 (PMC5815851; doi:10.7554/eLife.23625)
Supplement: Figure 4—source data 4. — Statistical analyses and the graph of the SOAX analysis of the MT in the NbGCP4 silenced plants presented in Figure 4F were generated by Prism7. [file elife-23625-fig4-data4.zip]

Archive with 8 entries (7 files):
- Figure 4-source file 4/
- Figure 4-source file 4/all 5 rep combined to one column.txt
- Figure 4-source file 4/Col Stats of all 5 rep combined to one column.csv
- Figure 4-source file 4/Final graph.pdf
- Figure 4-source file 4/Identify outliers of all 5 rep combined to one column.csv
- Figure 4-source file 4/Mann-Whitney test of all 5 rep combined to one column.csv
- Figure 4-source file 4/Mann-Whitney test of Identify outliers of all 5 rep combined to one column.csv
- Figure 4-source file 4/Mann-Whitney test of Mann-Whitney test of all 5 rep combined to one column.csv
