# Supplementary material for: Stromule extension along microtubules coordinated with actin-mediated anchoring guides perinuclear chloroplast movement during innate immunity
Source: eLife. 2018 Jan 17;7:e23625. doi: 10.7554/eLife.23625 (PMC5815851; doi:10.7554/eLife.23625)
Supplement: Figure 4—source data 4. — Statistical analyses and the graph of the SOAX analysis of the MT in the NbGCP4 silenced plants presented in Figure 4F were generated by Prism7. [file elife-23625-fig4-data4.zip › Figure 4-source file 4/all 5 rep combined to one column.txt]

EV	NbGCP4
222.624	233.77
86.2515	168.663
292.421	18.7006
84.4248	347.866
162.674	129.292
159.492	311.937
79.1809	269.366
85.5927	107.319
281.337	65.3653
144.674	68.0255
94.6991	178.477
69.4742	342.945
156.988	146.257
67.8305	210.003
232.288	86.9443
78.4733	37.5305
195.287	25.4889
20.0876	204.41
132.721	194.395
30.0535	89.1375
208.481	139.376
68.5994	308.465
206.311	106.539
105.782	133.909
139.259	276.518
237.965	27.0224
60.0771	272.99
60.0214	118.372
93.4812	55.4708
118.034	241.177
144.345	241.21
120.462	62.2131
125.61	66.3668
195.539	86.9418
38.9176	56.729
133.544	35.9866
144.156	137.6
172.296	144.198
125.432	141.053
106.996	120.528
44.3759	163.484
41.6754	174.693
188.303	164.751
215.061	112.357
39.2454	101.213
54.7067	105.318
75.9974	10.4013
94.4291	45.6423
68.4082	345.224
113.439	102.171
62.3391	100.796
122.649	36.9041
28.2271	43.5393
398.286	82.2569
166.323	71.1731
163.358	83.2558
25.1634	158.533
56.178	78.3807
115.457	221.71
158.348	163.984
157.385	12.1506
89.6281	43.4909
84.3571	174.841
19.2365	109.807
313.339	67.1008
42.4309	183.321
83.4846	170.094
52.1596	169.202
84.9579	66.5701
168.366	211.915
180.383	190.992
56.4638	101.358
76.7429	77.1078
61.4635	33.9632
84.9689	112.12
35.1912	254.724
104.299	89.8686
58.2769	177.642
23.9786	17.0322
36.1343	184.458
43.3412	60.2877
91.7978	223.492
52.4797	117.031
136.482	84.1025
150.475	233.806
99.8024	137.142
107.934	141.238
152.834	79.2562
89.3751	23.0019
28.8907	123.949
15.1172	95.012
122.662	165.225
57.6227	37.9755
23.744	102.464
138.516	52.1812
153.381	159.035
122.931	217.432
18.3746	144.342
58.4932	205.04
31.7112	160.162
39.2042	112.79
15.2172	39.3716
52.3799	96.0862
69.3354	147.143
94.6062	174.21
28.3331	104.945
36.8859	87.4009
26.2713	242.396
90.9419	270.26
58.656	105.018
64.4067	34.092
48.4338	82.9624
21.077	76.2694
68.8917	74.0992
100.292	43.7757
11.8213	78.5643
101.254	38.671
37.2863	154.107
32.9653	112.65
13.9201	44.8256
98.5037	183.235
99.8942	64.8854
52.1827	82.9624
68.7933	157.618
29.1151	165.354
76.5426	305.234
58.6113	171.691
65.0004	42.5593
47.7434	132.694
247.594	43.4266
65.4929	18.5098
116.38	70.4269
102.496	11.6209
127.453	54.3784
209.556	130.855
159.217	173.047
141.784	12.194
65.9405	23.9271
40.0021	140.386
85.909	60.8807
44.3139	95.0245
216.705	19.4776
64.1739	56.4618
154.364	168.253
105.323	69.1301
41.4348	53.5558
169.911	113.244
18.0879	16.1143
14.8725	48.0212
137.497	56.9339
316.127	76.7073
119.02	77.2486
114.597	13.0675
61.1872	76.7865
196.389	106.051
15.1741	151.759
20.4762	52.2176
278.057	89.601
39.4365	189.662
119.463	140.978
80.2657	45.3851
14.0162	43.027
52.4673	58.1608
55.2592	178.987
115.483	114.506
75.4821	113.228
91.4455	65.984
53.8053	29.2599
192.045	43.1841
44.4015	51.0825
15.3425	175.09
21.2787	158.339
97.4623	131.105
72.4948	131.49
100.147	99.8972
184.676	96.1845
62.1385	147.755
45.5038	75.0263
57.5238	53.3084
132.731	192.152
39.4985	215.277
35.0815	51.1777
12.424	80.6974
70.2209	64.1361
49.797	68.9731
48.9112	97.4409
28.1031	107.474
30.7431	12.506
58.4866	55.4827
71.5864	135.872
72.8431	122.166
17.2833	15.8545
183.095	72.0328
26.8606	20.8737
149.007	101.295
31.8645	230.645
143.79	95.0513
137.377	181.403
105.468	28.4879
28.4911	21.2236
33.4862	29.8759
161.873	51.5927
47.1927	98.7431
87.9084	72.9075
84.1837	123.937
36.0718	30.7646
30.0147	27.3904
69.3649	145.929
108.151	25.3455
51.5158	60.9092
20.4845	34.4197
102.14	59.9638
96.5859	11.0942
41.6177	149.994
93.2259	196.33
113.742	30.4251
110.209	60.2974
85.4866	100.186
84.4117	73.8915
28.5142	25.1207
27.3785	60.4975
16.0141	45.1444
46.7528	141.47
59.198	246.481
17.4468	86.4858
145.956	49.8032
67.6438	124.021
132.113	14.6724
20.2494	58.4786
49.4973	102.329
89.9193	36.9087
104.018	57.3157
53.8133	135.55
22.0953	129.333
93.3828	48.5582
257.372	86.2837
52.3708	125.201
16.1057	22.8946
35.2021	36.4933
80.0454	40.7626
84.0459	15.527
25.0329	39.2905
18.2343	83.2455
44.3797	109.474
89.1739	17.3878
125.208	74.0742
20.2105	23.5375
13.9173	121.092
128.471	20.2356
30.4903	10.5578
18.2963	30.3475
57.2178	192.296
52.497	20.4102
162.69	46.1084
25.2971	90.8212
127.765	113.098
62.118	143.937
18.1933	40.037
65.6451	79.939
11.4182	32.1768
60.9293	16.9065
48.8196	26.6297
61.3766	150.71
27.0332	195.622
47.7829	115.2
32.4479	125.476
186.607	36.3443
88.3868	110.897
50.4908	66.6591
52.9533	106.001
45.0031	98.2296
120.466	28.447
91.3895	76.9149
100.275	73.4651
71.3785	71.4965
52.983	40.4651
10.1354	17.1435
74.5451	74.0827
36.4475	167.053
26.8015	14.3036
77.9663	137.364
32.0752	63.9283
72.9153	65.3123
17.9599	81.2993
15.4969	99.4615
59.8701	54.9725
18.1155	18.8763
208.208	22.1192
54.2687	16.9457
12.0256	128.072
65.4827	61.3173
50.7926	73.9981
93.4963	29.1527
143.269	35.1363
53.236	187.088
106.998	25.3166
46.087	14.4527
19.341	128.376
39.8911	57.9844
41.1001	27.2955
64.2792	29.7097
12.2553	86.2707
68.8986	120.273
208.275	31.1024
45.4418	48.9532
11.2352	27.5788
72.3228	16.16
81.2643	46.6422
67.6431	93.8948
55.7345	33.0628
38.657	15.1502
27.1202	12.8628
37.082	54.2158
11.0594	44.1671
67.4766	108.777
16.4761	78.4862
25.494	32.1073
84.3465	11.6056
101.549	40.4918
15.6254	93.3962
89.234	31.6085
58.4736	21.9931
19.6206	156.818
50.7439	29.0052
87.0175	55.9071
10.5642	99.4043
62.8909	52.4956
140.229	120.414
16.5748	78.7376
41.8135	45.3223
10.3324	30.4863
15.4754	108.091
130.07	11.3111
53.2455	57.0305
56.1765	59.9922
29.7929	120.67
30.3748	72.4985
117.622	48.0848
81.8361	70.4854
106.242	56.4863
45.383	73.5525
96.679	21.8407
70.479	13.7656
37.2069	20.3903
95.3394	33.9113
44.543	42.9821
42.7744	49.8655
21.1753	73.9763
131.452	104.436
35.998	52.9546
29.7936	30.4658
32.0794	67.3476
42.0603	10.1147
45.9943	34.4122
14.7285	74.3958
23.1547	42.6473
30.8389	50.2431
27.198	91.5167
17.2815	97.6944
27.8822	23.0525
33.9467	128.306
12.9967	14.112
53.9987	17.2683
29.0495	58.3606
125.266	46.4905
38.4892	70.2219
18.8259	32.66
28.86	126.97
64.4512	69.6151
23.0137	63.7862
96.988	12.8942
20.5621	14.1228
16.109	17.7494
67.4319	30.1668
53.4769	46.6463
48.7003	91.3522
19.5385	56.8838
70.2718	17.9774
12.705	30.0183
24.4761	88.2578
60.0879	32.6955
43.4643	28.304
55.4555	43.425
72.4354	17.4952
68.8572	31.9675
49.7518	37.1809
50.8865	24.4951
174.42	153.295
27.47	155.407
67.196	71.4098
70.7935	85.5953
92.9416	28.2362
34.2189	12.8544
48.4753	41.8452
26.3929	22.4112
40.4055	18.4478
15.9607	35.0209
31.7394	81.0996
68.9395	39.8938
170.117	92.2625
36.1114	26.9251
106.018	88.646
15.922	23.4939
72.9875	217.358
50.9559	58.444
57.3343	57.6499
35.1103	60.432
33.7079	104.863
38.3483	71.6005
32.5541	97.7372
19.2046	47.1768
25.3928	75.3966
11.9409	20.0316
27.4283	35.4347
39.0738	103.446
72.8336	48.3364
78.0048	68.1157
69.6766	65.3445
42.6867	193.417
54.2904	38.4237
31.2769	13.8059
24.4452	12.638
21.9252	37.0743
17.2723	11.8068
75.6685	103.93
15.0647	91.9374
18.2608	32.0838
21.1738	182.434
77.305	23.619
22.9072	41.4691
47.2509	26.8923
41.3103	39.28
58.0745	40.1486
56.4213	30.3888
12.4963	38.4167
19.1913	83.9901
11.1171	22.4977
76.1299	92.4526
17.7087	28.5906
10.2292	16.3118
157.265	12.1436
28.3642	10.7572
171.117	11.7945
12.3256	33.3577
26.7966	87.4146
28.2643	34.1254
37.7806	78.0169
15.8582	46.2087
27.8603	64.7489
18.8609	14.7686
39.9816	83.5864
75.3014	50.4874
25.116	113.776
18.4982	25.0488
35.5613	17.4687
59.4684	48.5328
21.4633	75.9336
22.0518	114.944
75.7358	55.4931
14.6977	54.0103
23.1215	67.6197
22.4004	149.238
43.067	62.6168
24.9973	20.4703
37.9604	36.4756
38.9367	48.4921
57.0042	52.9614
46.1034	16.4841
65.8802	13.3025
26.3085	20.0049
55.4874	15.779
57.4509	54.7859
10.1021	27.4681
39.8399	25.0976
17.0905	13.0373
43.9404	32.5393
26.8422	17.9726
10.1194	37.4913
21.1276	20.3833
16.2902	31.2005
43.6376	36.9242
36.226	43.2834
16.6644	21.8822
71.6628	59.4506
25.6466	79.8692
54.571	70.6792
36.7323	19.1145
23.0943	36.9765
23.2397	54.0429
116.405	51.7424
120.232	99.0996
101.894	39.1265
14.4502	27.1842
31.6987	16.9101
44.1359	27.958
13.1227	53.1306
14.6999	70.3747
25.7054	28.1002
27.8525	26.9986
37.2439	38.2965
10.6935	63.6092
67.4972	117.725
24.7664	66.8176
20.6212	108.195
24.0646	103.857
11.3561	21.9253
39.732	17.8499
46.2243	12.7825
44.3044	11.2576
26.3902	188.333
10.1554	14.4934
42.4945	87.4827
75.2409	86.8193
22.9714	80.3155
28.4737	10.7533
33.6777	11.2001
17.5945	53.6658
31.7991	13.2647
12.1616	73.8717
35.2804	39.0853
12.8603	83.1964
39.7917	20.3969
54.4462	19.1365
29.4536	24.0974
32.8335	14.2475
18.6497	23.6291
20.5975	65.248
34.4889	22.9056
18.1144	13.3214
52.9114	31.463
19.416	51.8877
98.4496	43.9764
111.402	60.6071
13.3349	18.3976
15.695	60.4248
18.6342	29.8465
46.7145	21.9928
37.4902	20.8465
19.1603	10.2007
62.8249	19.0372
26.2627	37.3006
123.224	28.1945
15.0622	25.2336
12.2483	59.0247
10.5988	16.4886
43.1721	35.8758
23.2415	21.6451
14.0062	22.6145
39.9998	43.1911
27.6295	47.4548
59.6332	29.7171
11.2957	23.2609
16.658	25.9313
66.3898	20.1835
17.181	12.0528
10.0625	24.2587
75.0221	34.4839
19.0784	10.082
33.4566	36.2158
35.278	34.4539
45.1548	22.1862
15.6294	34.434
12.8863	97.4995
28.6384	36.3699
78.3924	117.983
33.1466	28.3244
13.2299	18.9365
45.2101	73.1854
10.4945	15.8934
13.2046	17.3235
11.1061	20.4548
35.4447	10.716
13.1098	34.6557
16.737	68.4929
33.1266	49.0255
49.8608	28.7731
63.4819	10.8745
19.8081	42.7649
15.6522	19.8272
37.2278	21.7397
16.498	11.1562
67.0781	20.2225
19.2611	29.3175
14.2975	26.9505
43.4925	12.4748
39.3733	33.8538
38.8417	81.2708
43.4699	23.2233
78.4134	12.6871
42.48	50.1785
13.5669	13.1643
27.473	31.3653
22.9451	14.235
22.8592	12.8733
30.1058	14.819
12.1711	15.8338
35.9705	35.4167
65.4969	39.6756
26.482	30.8653
16.4923	17.4308
99.381	69.5385
16.8275	28.0786
15.4141	50.3077
50.4976	71.9494
39.388	54.2392
11.2657	11.252
96.3091	44.4755
33.6554	27.6911
16.1442	63.9593
22.4991	22.4768
37.5963	51.3468
16.9033	45.7291
11.225	14.3421
33.2504	36.4561
85.4858	19.81
10.2437	49.7129
28.217	10.5965
87.2245	33.6389
11.9039	20.1975
14.0235	13.2402
12.173	70.9573
11.8756	15.0302
42.3029	17.8226
28.4682	21.4102
47.4595	17.2086
26.4854	12.0422
39.3392	42.6815
15.6983	10.0156
59.4315	39.0517
12.4767	103.394
10.2556	18.0167
77.4066	50.5755
16.9438	48.4629
12.2155	34.1472
21.7982	11.3003
21.1774	11.235
32.1101	24.143
88.3236	12.4024
19.3645	18.316
22.3735	58.4887
20.3605	21.3656
16.3789	32.4749
29.3104	24.3574
10.3329	24.4141
36.7411	69.305
27.1111	13.149
13.4762	49.4558
60.1664	12.9495
15.4692	47.4663
16.3884	23.4837
83.352	21.4098
30.4477	38.477
12.6465	27.3207
11.0809	11.1807
30.1475	11.9486
45.191	22.2048
23.6968	51.3033
21.1018	22.0683
36.4739	51.6273
18.0836	29.7437
58.5901	58.463
12.12	149.346
31.437	57.4147
73.3335	36.3873
11.5376	14.0837
11.3688	10.4815
21.157	24.2447
30.279	32.8176
17.8292	23.1167
32.8946	32.248
14.0621	22.4757
17.089	57.4673
23.2005	22.482
38.5874	26.7185
10.7993	14.0354
55.4717	17.4478
17.9618	11.0147
28.9495	25.3541
12.6048	13.2398
21.9295	21.7798
15.6002	12.9814
21.346	24.0329
30.3511	12.2008
10.8316	13.3154
14.345	34.1217
32.4815	10.7408
68.3355	92.3792
10.1991	31.1199
44.221	36.4023
28.4727	40.6962
15.2681	32.2121
34.7632	35.3016
21.4375	25.4679
49.9255	10.7994
20.3849	12.8926
28.2843	29.1107
11.1078	10.3272
48.0976	12.824
10.2243	20.1674
68.4442	10.2797
34.0773	15.428
11.0329	16.3764
41.7896	20.3711
20.2543	29.7081
11.9823	27.0506
14.3799	14.2149
17.4957	177.643
50.8463	26.8112
69.492	14.7852
58.2635	38.2511
11.2181	12.1939
20.3501	10.9211
20.0494	17.1769
13.6302	25.3419
17.2507	12.3109
46.8752	18.6127
43.8939	18.225
13.598	15.8655
14.3316	14.4991
16.9665	24.5832
40.491	38.4082
15.2621	34.3555
14.9444	72.218
43.2023	174.98
38.7322	173.261
19.4207	42.9638
34.4703	159.056
20.1763	95.2336
35.7136	92.6383
35.3388	94.1852
30.4911	176.871
38.0305	66.3765
13.7693	140.985
24.3573	121.461
17.4941	186.642
25.2814	129.033
30.7395	64.0057
17.3568	83.0434
40.9587	30.5287
17.3572	403.376
25.0586	66.4929
14.4926	360.143
13.3825	61.8825
12.3286	117.02
24.3059	111.758
15.3449	144.262
17.0906	77.6131
24.2381	74.4881
29.0197	137.844
24.2732	94.6025
14.4463	139.569
27.3074	129.254
22.1137	225.352
18.3369	79.0307
17.0525	174.158
30.2722	43.9536
15.4361	88.9118
25.1337	76.4934
54.4457	52.4503
10.8666	115.643
14.0619	51.3263
12.3237	38.4309
14.4873	91.0353
19.2162	157.382
10.0473	52.2298
32.6809	47.2337
50.4432	60.4218
10.9182	98.3923
26.8651	83.7561
29.9397	127.7
23.7262	275.114
26.4297	61.4129
10.7856	126.281
12.8986	182.79
28.7981	78.6188
25.7029	52.207
99.491	201.376
18.3232	35.0383
11.8754	151
11.2911	33.1946
11.4943	272.699
30.0388	145.17
30.3589	137.704
27.3604	42.8913
12.9933	115.294
27.0415	35.1782
10.2859	127.643
36.408	84.0324
37.9238	165.572
31.2736	146.392
52.4935	184.409
25.4744	183.247
34.4629	145.447
12.2509	181.099
18.2823	124.385
16.3221	123.452
18.4791	93.0844
32.4953	48.2408
27.0617	29.4038
99.3328	141.22
17.4918	130.118
43.3748	119.189
30.4929	174.465
13.2033	66.0714
67.4362	54.4739
49.401	114.549
34.9379	117.016
16.2341	56.6994
33.6479	50.7768
20.4879	47.0388
13.405	67.6967
25.8574	172.985
11.1497	33.1048
11.4569	28.7251
25.3901	121.377
11.2877	146.686
26.3991	35.685
20.0949	198.49
41.8807	64.4971
12.0676	47.0974
15.164	50.743
11.5928	32.3575
10.094	170.227
27.4931	128.282
26.0589	38.1014
25.3953	125.759
37.4241	119.392
13.5933	68.4541
29.41	21.5527
103.421	43.9385
38.4749	25.6639
126.229	99.312
236.194	82.0975
147.17	15.3793
98.0914	66.3931
172.407	91.6491
122.422	87.3476
119.983	90.1076
119.444	287.338
50.1597	126.1
112.741	155.159
193.111	91.6194
53.7792	160.758
65.4688	11.0193
193.705	144.973
70.3965	64.3222
119.227	57.1659
31.2533	121.813
18.0154	39.5975
114.395	38.9436
166.643	180.837
72.6081	38.4952
19.2305	33.8894
42.472	23.4938
68.44	66.0174
221.407	23.9995
58.1272	171.415
146.977	19.147
135.116	80.0341
24.454	26.084
277.385	43.4956
188.437	67.0358
148.113	210.367
156.259	90.5009
82.0928	122.747
19.8937	135.796
30.7636	134.213
118.911	52.5263
28.6558	154.156
46.1435	93.1071
126.016	111.596
35.8007	124.606
60.3657	19.9546
69.668	183.428
107.114	99.424
39.1824	35.4952
27.4162	283.045
61.9756	53.0319
86.2642	28.8978
19.3051	110.721
24.8893	115.338
31.5203	81.165
68.6747	188.034
94.3687	45.8009
80.1093	28.7915
107.726	14.3742
34.2931	52.452
113.455	14.2064
30.7211	103.06
45.4474	69.1635
270.881	21.5961
11.0142	56.6724
56.7455	34.4823
18.1636	65.3614
45.2723	48.2987
55.4994	62.4161
62.9897	145.269
10.2987	36.0606
166.068	88.181
22.2203	38.4668
44.4757	20.0215
26.481	36.3005
19.8467	35.8061
54.8874	62.1239
19.0569	98.2869
95.0045	50.0486
39.4629	30.1017
31.6667	192.057
20.8492	47.188
48.973	11.7458
22.483	47.2452
89.7112	28.4391
29.2562	74.4755
40.9549	33.3968
11.5192	21.2303
18.4365	76.3086
55.848	66.0678
14.6264	20.0687
69.6045	60.1275
23.3782	163.539
10.483	59.228
99.1443	324.171
77.0725	31.6808
37.2198	25.9912
70.5094	117.364
20.8495	68.9962
79.9875	86.2992
74.469	101.478
31.1764	100.469
64.2835	54.127
181.412	48.3557
181.444	41.1002
71.2507	16.1511
52.4792	85.2937
104.115	146.683
15.3938	77.7813
24.0803	144.441
100.371	80.8243
26.2083	22.4832
141.718	65.7339
17.4073	16.5429
22.1503	81.652
56.4916	10.3055
97.1623	47.6175
14.8766	119.341
113.964	33.0006
15.076	24.9822
92.3684	21.1885
18.4539	15.2103
69.3859	43.2034
31.7371	50.3641
13.8181	23.4599
45.7148	46.8571
96.4299	25.7087
38.4659	57.2315
20.8992	130.035
78.6374	65.405
52.0088	17.3812
77.4727	61.4115
25.6882	119.544
18.249	130.72
62.4742	30.1894
67.6637	35.4626
15.846	53.9341
43.1081	82.3248
37.9865	40.468
109.375	53.6832
29.6744	55.2083
38.3248	32.7877
38.457	28.4811
123.91	64.3194
30.679	73.4948
122.393	29.4735
35.7137	134.252
46.9097	48.7135
52.7851	63.824
35.6139	103.338
16.6102	17.2118
235.339	64.1154
140.482	68.2903
157.404	25.9811
30.473	61.1616
19.5468	107.254
68.5188	42.9799
56.143	97.309
55.8618	141.277
52.3824	14.2351
49.4464	40.9949
221.639	102.027
49.0212	121.99
17.1519	34.1947
62.731	160.932
118.981	13.8612
203.197	31.5088
52.5974	95.2783
70.9367	248.314
11.6568	18.9033
72.123	33.8035
27.0972	35.4931
20.4388	31.681
18.7213	63.8441
55.0776	82.8518
22.5354	30.9327
10.6586	42.398
79.895	23.8405
30.4866	100.942
50.4598	17.5958
44.2748	65.2523
11.4367	59.7247
49.0475	31.3935
30.7426	74.8518
56.3166	63.1755
32.1142	16.8356
48.7044	12.3529
12.4461	59.1119
60.4414	36.3795
19.7878	15.9302
11.8952	77.8226
45.552	61.7892
26.2046	23.1393
48.1179	56.4354
30.8903	27.6207
61.1099	23.2216
26.7857	103.188
77.224	20.2961
147.747	11.992
24.1651	12.5372
19.4198	27.5062
22.185	18.3651
37.3611	10.4964
12.2554	43.7578
82.8425	42.1661
107.447	48.4449
82.0007	59.8783
11.5389	46.9184
97.3678	48.0895
122.006	79.5045
43.2528	12.221
28.2776	111.722
192.69	80.4238
39.8539	54.121
22.1565	39.4747
55.7476	149.347
23.6961	77.9793
21.9018	31.2112
15.6461	72.9694
39.324	83.0328
28.0183	35.8323
21.9788	118.711
87.9063	18.0918
21.8966	25.2777
34.2336	18.7756
64.2987	23.4737
29.0936	35.1514
33.7794	95.033
38.9053	11.0286
69.2559	20.4577
48.1083	43.4674
32.7119	10.3934
30.4555	69.7345
106.388	15.9604
94.3828	20.3923
71.0699	40.218
29.1205	36.8154
29.4834	34.9976
81.482	83.4878
30.4227	89.3641
141.468	49.2788
71.4874	38.5571
69.6369	60.9648
38.2903	50.8472
35.7197	10.0435
52.721	47.7151
36.7784	69.8184
24.8398	52.3936
77.8137	78.2573
44.5471	16.5213
38.0361	19.0445
34.516	54.7291
24.4563	131.872
122.712	23.7983
39.6717	33.4572
25.3713	25.4577
11.5038	52.6588
15.3929	38.5427
39.8553	42.1233
33.4634	26.0489
30.7178	46.8827
10.885	58.4115
14.2361	92.2388
25.4556	38.9676
29.6151	15.2197
10.456	79.4606
11.6681	14.4793
24.8223	36.0793
25.3415	56.4124
34.2266	37.6582
59.5384	32.067
46.3263	17.6783
18.2032	26.7847
10.4609	31.5987
26.9989	29.3211
20.2858	28.1752
64.0026	40.2596
36.7426	33.2825
40.2936	83.569
58.298	33.1683
44.4678	23.7124
76.1919	19.0365
53.995	18.4946
19.9886	119.425
17.3892	21.35
16.985	37.0696
33.3179	33.125
69.3306	17.4124
28.9381	40.2042
66.4166	19.3744
41.3159	24.0466
73.5174	53.393
70.7828	18.8255
21.5727	80.922
76.4768	20.0007
74.3435	78.4865
21.6404	33.1582
83.4477	16.9236
15.5846	87.2898
49.3253	23.4899
91.1679	20.318
29.494	19.6041
13.3739	61.3339
25.9052	13.5854
33.5113	28.7793
39.4475	15.0095
250.529	13.4978
16.4818	13.9074
68.2995	14.7117
144.762	19.6785
97.5186	10.7642
66.177	19.5762
50.9295	15.6111
62.1428	26.1725
13.7358	11.6086
50.1721	24.9317
39.3732	87.9513
47.0565	27.4054
58.4549	19.1614
32.4527	87.4348
11.6991	13.2582
14.1887	63.4856
40.2513	18.1192
10.8929	60.0082
15.8667	87.6745
31.473	20.4756
14.7309	12.6854
44.4478	19.0119
35.5913	45.8308
87.7619	10.8097
14.4943	14.0728
23.2216	38.3842
22.8906	10.3055
30.2198	14.3068
26.0478	42.3189
27.4751	28.5007
47.9553	105.792
81.2191	47.2444
98.1571	24.7634
19.4211	31.4796
16.4519	41.7237
12.9797	18.3204
15.3736	10.3664
15.6397	51.6135
17.2631	41.4792
68.592	26.9283
129.78	42.2915
76.1947	52.7882
34.3299	51.1363
60.4803	43.3585
14.9401	23.0926
63.3102	11.6509
10.5272	15.1245
43.2266	10.8582
14.1254	38.4849
45.2339	19.6454
21.941	12.0214
34.5406	33.8533
78.3279	36.4734
18.4299	97.2562
29.4936	17.0166
41.4059	12.4517
11.8976	12.4953
14.4044	12.4016
28.8744	128.139
37.3491	23.727
10.7249	33.6799
10.1219	55.4697
28.6105	24.1335
137.226	27.4439
14.0317	11.2629
22.5202	36.8023
19.4722	24.8583
214.406	11.2061
22.6722	13.0443
12.4777	29.4556
24.36	53.2677
11.3067	11.6754
17.0829	28.9229
12.4763	17.476
14.2166	43.8593
21.0824	42.3009
36.1533	39.3742
10.0319	47.5537
10.1986	24.2043
13.3893	16.4917
31.9502	34.6913
36.7127	11.2637
57.0458	33.9324
12.9855	17.3023
12.445	84.7158
26.9817	13.3888
13.6433	32.8898
18.4419	66.8934
67.8105	33.0017
20.7155	33.9708
33.9382	14.9214
31.8785	17.8265
82.5797	16.4695
76.6252	13.9808
22.3831	42.83
11.416	13.4145
77.1232	71.9969
10.7086	14.4701
61.143	32.4716
26.585	14.2301
13.2174	37.8938
10.4982	22.2666
75.9761	35.7898
16.8324	10.1253
77.6755	17.8698
34.2797	15.4715
36.3313	31.7958
13.4214	59.3611
24.6173	10.175
44.3609	12.6287
38.9353	13.3899
30.3434	13.7051
21.8227	14.1393
17.5977	22.1567
76.2408	28.4373
15.3006	39.4698
16.3819	45.9461
20.1861	73.8094
32.2756	31.1982
67.0902	32.7801
31.0182	116.491
45.3546	17.4288
14.9925	27.3574
16.4592	36.3597
32.4025	12.9037
43.011	21.1066
137.64	16.7246
33.1329	41.4649
93.6237	30.7311
69.4561	26.463
71.0273	18.765
30.0494	14.6378
62.597	10.9354
16.3517	16.2097
21.0772	19.5514
31.9892	15.9333
19.8281	13.3057
41.3891	36.0788
17.1761	22.1368
42.9168	46.0757
11.3794	18.7432
42.1624	19.1725
25.6398	18.4909
17.4937	10.1672
46.4831	16.0126
21.9816	28.6323
12.6991	35.2142
32.7459	26.4838
11.961	13.4049
18.212	20.4699
10.8387	14.4282
27.4552	11.7599
65.4035	13.403
13.4912	41.5496
21.6012	31.2238
25.9334	51.0548
19.1032	41.7741
35.8538	19.1023
19.5159	11.4944
15.3919	20.438
18.4874	19.8219
96.2316	43.4628
11.4765	15.7053
15.0469	24.0419
96.8284	30.8171
15.2393	77.2981
16.1086	12.3696
63.5105	23.4337
13.4738	13.1973
10.4851	20.8667
21.4995	30.0404
109.452	14.4692
24.4048	24.104
56.4958	14.9147
32.4175	17.4449
13.3686	12.3996
41.3037	23.9969
11.7532	46.4947
66.0192	42.1131
33.4963	31.0267
21.4984	11.9243
13.447	17.5829
19.0638	23.4106
17.435	17.7054
82.2576	31.6651
16.2673	15.1951
10.1287	32.9998
99.4734	28.548
12.7669	15.8962
15.871	68.2829
17.425	28.2136
13.382	66.327
33.1005	17.3497
55.4425	13.9489
59.2476	12.6257
10.1381	20.1343
54.9259	37.8315
18.4949	10.3435
17.398	22.4479
13.6667	25.4234
17.4219	11.7332
11.3789	17.4876
69.499	11.2492
31.7033	34.9239
37.0359	35.1386
29.0688	17.3888
25.5624	10.4934
19.5317	21.9706
44.7578	18.3634
19.4575	32.071
12.7297	11.6763
14.1428	17.2368
31.2618	18.193
13.6304	23.2056
51.4578	11.8523
39.4234	28.6228
35.4459	20.8928
12.8828	23.3389
24.4611	14.4958
50.0252	15.4952
18.4912	21.8835
38.4541	12.144
22.3573	77.4637
31.4536	36.4923
12.6969	44.4866
18.6886	13.7915
10.4068	52.4859
37.7208	11.2965
31.1066	28.4365
39.2467	27.4619
13.5178	27.9815
37.1934	15.3494
26.4336	22.7608
36.4385	43.833
10.9651	33.009
21.9396	29.0465
101.393	10.9097
13.1099	30.026
21.3122	11.851
15.4868	21.0126
175.441	17.4565
41.8158	51.4504
35.2922	21.0502
19.1848	21.1826
12.9553	16.886
23.7986	14.6315
10.0473	27.684
54.0987	20.1499
38.4847	15.4505
18.2887	16.4926
29.5861	13.9997
12.7598	15.9173
68.4703	11.4696
29.8771	27.1931
32.0443	26.9574
26.1164	47.3158
19.2267	17.4757
29.1373	10.6408
15.9721	11.7316
47.48	12.4749
20.2181	10.0605
53.32	10.3724
17.8594	18.0311
19.9107	28.2571
10.7732	18.4415
19.4796	12.4459
10.3997	37.8193
10.9747	34.4441
10.5822	11.4194
25.9255	20.8318
10.5577	11.1846
11.8752	15.0394
32.3996	13.1244
19.5008	26.7788
29.8541	20.1071
12.9972	24.4137
10.6348	12.4383
16.7305	42.7409
42.4054	95.012
15.3843	26.0103
11.0918	22.9964
18.5959	223.443
12.1006	198.192
12.0777	186.169
26.9105	205.046
17.0103	301.326
29.1155	265.056
20.3261	41.768
10.6452	275.455
45.7915	220.808
12.7472	484.364
10.4925	169.415
30.2538	120.439
17.4506	162.713
17.492	47.8997
52.1138	134.503
12.051	78.0487
35.9002	448.683
33.2193	53.9217
49.9831	45.1197
103.449	223.014
56.7161	48.1558
10.4866	74.9775
16.9703	299.982
27.1595	150.187
49.4952	51.2447
47.471	175.108
25.3642	157.096
38.492	103.005
45.9824	54.1737
16.2725	204.318
16.2041	33.071
19.4877	147.027
22.4704	143.401
50.7175	343.453
50.2619	223.454
16.2639	48.7833
13.6311	37.8393
40.425	26.1322
28.0261	85.6644
16.9566	134.946
23.7923	117.253
21.3407	190.204
13.4845	136.171
41.4991	50.0707
13.4357	124.076
12.0775	40.2802
34.2012	81.7649
13.0975	177.608
48.4762	61.8533
21.7859	174.399
38.5049	55.8623
12.6832	98.0336
15.4092	130.757
54.4789	118.086
13.8868	203.324
17.8535	96.1297
52.6714	148.747
44.6488	93.2629
26.4485	26.1623
18.0109	86.1334
16.0794	64.8717
15.6516	20.8894
69.4797	39.8205
21.4668	139.298
33.728	161.179
10.408	181.064
10.4953	42.3194
94.01	100.45
41.4562	50.8903
11.6992	337.061
21.3011	144.719
64.4829	114.396
61.1467	22.7127
31.4525	283.862
70.9353	252.447
35.3744	49.4972
108.441	91.0312
27.1942	126.447
26.8512	113.27
16.3811	108.079
64.7038	38.2247
23.8091	72.9898
10.47	115.033
17.6451	49.3018
17.2703	18.0828
10.121	232.676
28.2634	45.7658
10.4974	19.8281
10.748	39.4134
41.3878	165.656
53.6417	135.746
24.4068	60.8639
11.6866	236.257
18.7771	53.319
21.8318	74.4354
37.4799	86.6361
11.394	53.2599
30.383	162.416
26.1396	134.401
39.3056	62.4142
15.1708	143.511
18.3176	206.381
27.4844	98.894
29.3909	27.1614
53.4734	10.1449
24.2636	159.315
27.2694	106.328
17.4218	39.452
15.9585	53.4596
35.3279	43.629
11.3177	185.425
11.8011	119.387
37.4771	55.902
17.0588	53.8814
31.4478	43.8538
13.4864	92.2976
19.444	153.376
16.3756	67.6047
65.8713	58.3142
23.0371	367.454
12.2164	46.285
19.0566	78.4381
14.0862	227.811
16.3054	163.471
21.3602	212.051
14.6836	43.145
13.2001	80.1994
24.4984	137.843
12.902	98.4507
19.0057	166.869
18.0891	109.225
38.4865	75.7649
24.0042	25.2608
30.8163	75.1693
10.1981	49.2113
18.7285	47.6909
24.0718	171.453
24.4948	94.5755
11.4648	194.506
18.3214	110.103
15.1078	51.6066
11.8501	71.8265
13.4146	23.1363
32.0194	125.833
12.4456	16.2281
21.2332	61.7401
24.4857	105.413
19.4742	34.7626
15.7504	40.223
18.7167	15.2203
16.153	99.9839
11.26	62.3139
23.7369	50.9142
10.1899	266.741
89.2668	48.4403
10.4846	81.7436
37.3959	54.0947
12.1035	274.385
10.3	104.786
89.2301	70.8829
15.8311	59.152
20.7244	137.716
20.4926	86.2228
33.0101	42.4631
27.9628	32.3729
29.2799	116.083
10.8085	132.607
20.319	44.5737
31.9762	38.0505
15.4904	73.2912
16.8216	12.9324
28.8488	139.453
46.1404	163.548
12.042	94.4417
40.336	40.1244
13.4921	83.2435
16.3139	83.4849
23.1863	73.8812
21.4968	108.374
13.2252	142.45
51.478	98.4476
19.1826	50.0528
11.7521	68.1273
33.9642	192.03
10.497	127.036
14.2006	17.7336
10.0298	84.8838
13.805	92.0682
60.381	79.3692
23.9535	48.7629
27.369	95.0787
56.8106	74.0563
13.1766	85.4169
23.6958	79.9036
21.7707	28.8785
43.9387	36.3459
13.1576	83.249
24.8533	186.946
21.3793	423.319
28.3848	25.9968
23.817	96.4788
11.8747	130.143
17.2795	10.0768
15.3347	65.3786
16.7955	174.401
10.4753	205.027
15.4941	184.68
15.4804	36.8277
17.6806	23.6486
20.7205	10.3192
23.4834	13.9521
16.8923	18.599
18.5732	50.081
24.6209	62.698
36.0243	49.7205
17.1713	181.067
118.018	31.1366
11.5769	20.4567
55.4608	61.0704
124.239	34.4516
84.2142	14.5318
94.4389	75.4013
167.86	192.416
172.266	84.7088
37.8112	59.5084
185.109	22.4139
140.239	27.1629
100.962	20.1664
132.833	13.4656
111.478	136.161
100.16	80.2947
235.582	38.1163
270.757	112.132
48.3566	30.9177
45.9807	48.9473
223.969	86.6133
40.0221	98.4331
73.0442	107.794
115.13	32.0127
141.383	48.6745
114.472	24.6395
321.308	122.159
76.4036	13.477
52.3616	49.1284
127.993	12.4485
103.886	13.8575
65.3968	202.88
81.6079	45.7695
92.6835	46.4865
79.3848	55.7808
21.1825	199.263
75.1056	172.088
118.616	81.155
206.347	31.7186
64.0855	23.4565
210.205	17.3542
59.3084	169.852
53.1467	72.6296
50.6592	28.4681
147.64	69.3334
26.0758	76.8154
12.0169	30.4848
60.8138	27.0448
99.3746	27.7686
133.388	29.3617
201.216	163.428
82.8278	20.9649
106.748	15.0283
97.805	17.4019
62.0786	27.9301
274.564	31.7034
64.8696	19.4489
36.29	40.7388
115.851	62.2247
93.351	54.792
30.8611	20.4517
83.2442	77.575
47.6647	217.748
36.2068	20.6606
16.6359	148.966
66.3138	36.8239
101.688	46.8499
137.419	10.3294
22.038	269.308
79.1582	101.191
39.0302	26.1646
155.411	18.8476
107.398	41.3712
89.4223	77.6105
93.2526	32.0532
42.0144	13.5014
139.456	24.9181
51.5958	87.1463
11.9985	36.2134
137.446	82.9701
33.1906	80.2628
132.059	24.3641
21.0458	65.9961
40.8995	10.4974
128.468	38.6612
82.0622	113.961
29.4809	13.8576
172.223	43.6511
86.4608	96.168
180.261	69.2822
166.322	64.8644
57.4573	40.2946
120.261	91.3555
34.1445	106.993
176.446	42.2902
98.6912	16.8267
96.4092	63.4462
38.3524	45.8601
206.353	24.9199
15.8349	19.3956
94.3477	34.1548
28.2288	14.6738
61.4931	102.159
33.5955	50.3498
12.1309	89.8704
59.1	37.9952
25.3357	19.9466
15.7478	34.8802
64.4594	80.8889
112.427	18.9635
28.7448	20.9404
57.2701	77.272
64.3517	17.5125
14.209	109.349
48.8066	58.4681
211.151	22.117
34.5398	135.417
14.9159	162.326
64.9993	13.056
34.3964	120.013
42.9019	128.138
86.7451	20.1098
53.9768	71.0899
245.446	37.2259
66.5754	22.2509
23.0905	31.0984
90.8317	50.0793
31.3994	25.9626
144.079	91.0341
84.8964	11.4939
17.8457	68.387
35.1787	16.8241
24.7993	12.1671
66.4699	51.9458
79.1977	17.9038
206.787	22.0621
59.6214	10.9018
86.8696	47.4931
20.116	76.7778
77.2649	11.1513
81.3163	19.0377
29.6212	25.9547
63.4173	30.854
60.0807	49.4358
13.5021	38.4933
167.316	95.2322
88.6248	18.4436
19.015	110.395
35.422	30.1355
120.582	136.465
42.6715	61.037
45.7026	18.9397
63.39	85.9618
248.734	212.202
73.9687	99.4663
60.3776	20.0949
73.155	40.4949
32.4955	26.763
23.5623	31.8761
26.0549	25.2866
10.6724	49.0273
165.22	24.7233
254.026	51.3935
14.2896	58.7737
340.982	48.1467
202.028	23.8992
89.2849	34.4836
21.8238	18.6599
84.6882	23.3502
86.4649	19.0815
12.5269	23.8391
71.5359	59.7154
70.3856	11.4763
152.584	34.9926
49.7743	24.0491
68.5079	10.5813
33.5906	43.3889
75.4456	16.318
68.4377	11.4062
82.4815	16.4767
47.3068	96.0455
111.291	16.8275
43.8573	52.2157
55.3306	18.4801
31.1132	15.6131
155.385	20.2047
10.7917	13.1816
59.6772	30.9854
11.8485	12.6616
27.4964	20.5876
25.2027	39.4591
153.584	13.6619
48.4246	10.3898
66.2888	21.132
14.9438	30.543
20.8419	20.898
58.4285	17.3876
31.2087	11.9272
32.2531	17.492
43.6145	45.2894
47.9939	13.2819
130.563	20.1898
121.619	14.7281
21.1158	17.2023
29.0003	10.974
67.2293	11.3675
84.4571	11.5492
79.701	80.4824
22.1708	25.7914
43.6253	15.0595
179.405	74.5075
85.427	16.2864
47.7093	20.4979
80.0065	19.912
28.1721	21.9389
13.2146	11.279
15.0448	16.7766
214.061	40.6521
39.2587	55.879
44.4927	38.4888
36.3242	18.1166
105.888	10.1596
25.3569	16.7491
36.0824	88.213
74.168	49.0786
12.6638	20.2046
14.1886	106.81
31.7399	52.3122
233.203	13.8224
36.8918	87.1198
32.7921	13.2378
62.0473	12.1669
32.5983	39.9277
10.4408	18.3536
14.4066	97.6887
50.1412	15.4606
20.8622	116.739
25.3536	10.0535
39.2227	27.911
142.743	12.1089
38.9061	14.8908
49.6876	19.3077
12.9178	31.9857
32.276	24.2765
10.3832	10.4546
10.0174	21.0007
33.2286	32.4798
101.393	29.0707
42.0777	23.8445
10.8501	53.8722
95.763	22.0722
135.624	17.3976
22.0824	17.4787
104.325	48.5519
31.0467	80.7858
82.3003	54.9796
34.2551	18.4435
81.3737	79.3641
56.2614	35.7658
51.7804	17.2612
51.0245	51.7814
145.448	61.8922
56.0774	27.8593
89.8713	16.8345
112.178	13.1166
14.0807	10.0719
71.3861	50.4642
19.3216	53.7153
68.367	48.9832
65.4091	31.2553
69.2835	12.0987
50.179	14.4378
29.1769	31.9093
39.6276	24.1364
28.6186	12.2803
14.2288	28.494
95.9987	40.8135
42.1667	11.9046
72.3015	118.451
24.9246	121.874
48.6075	60.1622
19.8189	14.2607
35.4656	34.9818
37.0068	16.2855
63.456	15.2459
45.3966	17.8003
69.1101	16.6918
30.017	38.4482
61.9922	12.3878
54.6523	17.3083
46.0734	10.5858
45.69	15.5496
22.3917	68.9799
10.6996	17.4982
84.4229	37.6311
55.1087	51.3069
18.0472	43.4561
32.1947	40.9502
111.577	22.3809
49.7662	13.0613
38.7839	36.7078
27.1037	29.4381
69.6688	51.9503
53.07	10.6789
28.8244	29.2064
20.3608	77.6273
10.0893	59.1245
16.1282	33.4922
14.3426	51.2335
65.9965	25.1612
18.0226	15.4378
37.8265	26.6942
15.7498	38.3085
39.7597	22.1031
29.4661	70.4799
20.4211	21.9876
13.0079	16.0182
31.4112	52.4547
68.4472	10.9279
52.3773	16.4547
117.186	13.326
87.8028	10.6983
55.4795	25.276
13.1457	21.1805
113.232	35.5961
19.0224	34.455
29.2131	16.5397
26.2129	35.185
89.768	26.4617
14.0287	29.632
23.1696	13.1136
96.8751	40.2778
25.9873	29.9399
13.4439	10.1711
97.2078	35.2863
176.403	19.7943
47.4549	18.2657
32.7801	13.7786
21.8674	33.8812
33.891	26.4888
27.5834	14.7251
12.6827	10.995
12.0082	17.8768
35.1851	110.677
11.4566	49.3403
19.3886	18.6943
141.224	17.7828
55.7856	35.7472
132.16	26.4598
52.7323	49.5824
47.5639	48.5467
110.011	19.2325
26.3621	19.4807
70.105	20.4249
32.1244	116.35
33.7761	31.4677
17.1055	13.027
56.2902	17.6228
62.4438	12.9538
45.2987	53.4747
10.9574	19.3973
51.9646	36.7247
51.8164	16.1919
17.8325	17.2546
23.9979	30.4721
38.114	14.2751
44.4958	20.3297
23.9871	13.4343
24.0044	9.99997
25.5199	46.2841
[truncated: 1,838 more rows]
