# Supplementary material for: Stromule extension along microtubules coordinated with actin-mediated anchoring guides perinuclear chloroplast movement during innate immunity
Source: eLife. 2018 Jan 17;7:e23625. doi: 10.7554/eLife.23625 (PMC5815851; doi:10.7554/eLife.23625)
Supplement: Figure 4—source data 4. — Statistical analyses and the graph of the SOAX analysis of the MT in the NbGCP4 silenced plants presented in Figure 4F were generated by Prism7. [file elife-23625-fig4-data4.zip › Figure 4-source file 4/Col Stats of all 5 rep combined to one column.csv]

	EV	NbGCP4
Number of values	3837	3379
Minimum	9.5	10
25% Percentile	19	21
Median	32	40
75% Percentile	61	81
Maximum	398	506
5% Percentile	11	12
95% Percentile	137	175
Mean	48	61
Std. Deviation	44	57
Std. Error of Mean	0.71	0.99
Lower 99% CI of mean	46	58
Upper 99% CI of mean	50	63
Coefficient of variation	91.73%	94.39%
Geometric mean	35	42
Geometric SD factor	2.2	2.3
Skewness	2.4	2.2
Kurtosis	7.7	7.1
Sum	183243	205056
D'Agostino & Pearson normality test
K2	1952	1604
P value	<0.0001	<0.0001
Passed normality test (alpha=0.01)?	No	No
P value summary	****	****
