# Supplementary material for: Stromule extension along microtubules coordinated with actin-mediated anchoring guides perinuclear chloroplast movement during innate immunity
Source: eLife. 2018 Jan 17;7:e23625. doi: 10.7554/eLife.23625 (PMC5815851; doi:10.7554/eLife.23625)
Supplement: Figure 4—source data 4. — Statistical analyses and the graph of the SOAX analysis of the MT in the NbGCP4 silenced plants presented in Figure 4F were generated by Prism7. [file elife-23625-fig4-data4.zip › Figure 4-source file 4/Identify outliers of all 5 rep combined to one column.csv]

	EV	NbGCP4
#1	222.624
#3	292.421
#5	162.674
#6	159.492
#9	281.337
#10	144.674
#13	156.988
#15	232.288
#17	195.287
#19	132.721
#21	208.481
#23	206.311
#25	139.259
#26	237.965
#30	118.034
#31	144.345
#32	120.462
#33	125.61
#34	195.539
#36	133.544
#37	144.156
#38	172.296
#39	125.432
#43	188.303
#44	215.061
#50	113.439
#52	122.649
#54	398.286
#55	166.323
#56	163.358
#59	115.457
#60	158.348
#61	157.385
#65	313.339
#70	168.366
#71	180.383
#84	136.482
#85	150.475
#88	152.834
#92	122.662
#95	138.516
#96	153.381
#97	122.931
#130	247.594
#132	116.38
#134	127.453
#135	209.556
#136	159.217
#137	141.784
#142	216.705
#144	154.364
#147	169.911
#150	137.497
#151	316.127
#152	119.02
#153	114.597
#155	196.389
#158	278.057
#160	119.463
#165	115.483
#169	192.045
#176	184.676
#180	132.731
#193	183.095
#195	149.007
#197	143.79
#198	137.377
#202	161.873
#216	113.742
#226	145.956
#228	132.113
#236	257.372
#246	125.208
#249	128.471
#254	162.69
#256	127.765
#267	186.607
#272	120.466
#288	208.208
#294	143.269
#304	208.275
#328	140.229
#333	130.07
#338	117.622
#349	131.452
#365	125.266
#388	174.42
#400	170.117
#441	157.265
#443	171.117
#490	116.405
#491	120.232
#533	111.402
#542	123.224
#832	126.229
#833	236.194
#834	147.17
#836	172.407
#837	122.422
#838	119.983
#839	119.444
#841	112.741
#842	193.111
#845	193.705
#847	119.227
#850	114.395
#851	166.643
#856	221.407
#858	146.977
#859	135.116
#861	277.385
#862	188.437
#863	148.113
#864	156.259
#868	118.911
#871	126.016
#888	113.455
#891	270.881
#899	166.068
#931	181.412
#932	181.444
#940	141.718
#946	113.964
#971	123.91
#973	122.393
#979	235.339
#980	140.482
#981	157.404
#989	221.639
#993	118.981
#994	203.197
#1026	147.747
#1037	122.006
#1040	192.69
#1068	141.468
#1081	122.712
#1134	250.529
#1137	144.762
#1174	129.78
#1197	137.226
#1201	214.406
#1260	137.64
#1374	175.441
#1631	118.018
#1634	124.239
#1637	167.86
#1638	172.266
#1640	185.109
#1641	140.239
#1643	132.833
#1644	111.478
#1646	235.582
#1647	270.757
#1650	223.969
#1653	115.13
#1654	141.383
#1655	114.472
#1656	321.308
#1659	127.993
#1667	118.616
#1668	206.347
#1670	210.205
#1674	147.64
#1679	133.388
#1680	201.216
#1685	274.564
#1688	115.851
#1697	137.419
#1701	155.411
#1706	139.456
#1709	137.446
#1711	132.059
#1714	128.468
#1717	172.223
#1719	180.261
#1720	166.322
#1722	120.261
#1724	176.446
#1728	206.353
#1739	112.427
#1745	211.151
#1753	245.446
#1758	144.079
#1765	206.787
#1775	167.316
#1779	120.582
#1783	248.734
#1791	165.22
#1792	254.026
#1794	340.982
#1795	202.028
#1803	152.584
#1811	111.291
#1815	155.385
#1821	153.584
#1831	130.563
#1832	121.619
#1840	179.405
#1847	214.061
#1858	233.203
#1869	142.743
#1881	135.624
#1891	145.448
#1894	112.178
#1928	111.577
#1950	117.186
#1954	113.232
#1965	176.403
#1976	141.224
#1978	132.16
#2010	118.37
#2028	111.426
#2047	165.387
#2048	133.331
#2074	160.492
#2103	127.659
#2122	122.395
#2214	132.221
#2274	113.458
#2286	114.175
#2342	117.363
#2360	118.867
#2586	212.48
#2590	285.692
#2595	243.948
#2596	223.476
#2597	120.91
#2598	183.006
#2599	215.594
#2602	229.987
#2628	170.086
#2629	176.167
#2630	144.152
#2634	125.139
#2635	164.835
#2643	210.323
#2644	174.67
#2649	123.613
#2650	125.417
#2651	134.255
#2653	210.732
#2658	157.751
#2659	118.275
#2675	175.237
#2676	155.975
#2686	231.444
#2688	184.436
#2689	113.028
#2700	116.215
#2705	182.72
#2718	148.11
#2719	138.057
#2727	210.439
#2733	128.072
#2738	137.692
#2741	188.369
#2746	186.461
#2747	145.186
#2749	120.545
#2753	230.982
#2775	124.42
#2783	145.086
#2788	210.926
#2841	127.32
#2851	118.939
#2895	172.747
#2965	128.315
#3074	203.401
#3259	111.459
#3260	152.146
#3261	142.216
#3263	329.989
#3265	138.342
#3267	141.075
#3271	146.439
#3272	216.626
#3281	238.419
#3285	134.647
#3301	194.354
#3303	115.395
#3305	120.359
#3307	114.847
#3309	139.526
#3318	186.889
#3326	131.845
#3327	142.83
#3332	173.086
#3333	162.191
#3334	127.695
#3335	122.891
#3346	120.13
#3352	167.17
#3353	114.446
#3362	121.229
#3368	114.425
#3371	157.818
#3377	136.363
#3383	149.3
#3388	115.077
#3395	145.264
#3409	153.35
#3417	167.555
#3426	124.398
#3427	128.552
#3430	123.452
#3438	226.59
#3450	312.481
#3465	118.938
#3466	127.001
#3469	145.34
#3470	134.369
#3504	112.292
#3572	110.928
#3576	123.442
#3595	115.88
#3608	178.293
#3632	120.683
#1		233.77
#2		168.663
#4		347.866
#6		311.937
#7		269.366
#11		178.477
#12		342.945
#14		210.003
#18		204.41
#19		194.395
#22		308.465
#25		276.518
#27		272.99
#30		241.177
#31		241.21
#41		163.484
#42		174.693
#43		164.751
#49		345.224
#57		158.533
#59		221.71
#60		163.984
#63		174.841
#66		183.321
#67		170.094
#68		169.202
#70		211.915
#71		190.992
#76		254.724
#78		177.642
#80		184.458
#82		223.492
#85		233.806
#92		165.225
#96		159.035
#97		217.432
#99		205.04
#100		160.162
#105		174.21
#108		242.396
#109		270.26
#118		154.107
#121		183.235
#124		157.618
#125		165.354
#126		305.234
#127		171.691
#136		173.047
#144		168.253
#159		189.662
#164		178.987
#171		175.09
#172		158.339
#180		192.152
#181		215.277
#196		230.645
#198		181.403
#215		196.33
#224		246.481
#252		192.296
#264		195.622
#279		167.053
#295		187.088
#323		156.818
#388		153.295
#389		155.407
#404		217.358
#419		193.417
#428		182.434
#510		188.333
#707		177.643
#724		174.98
#725		173.261
#727		159.056
#731		176.871
#735		186.642
#740		403.376
#742		360.143
#753		225.352
#755		174.158
#764		157.382
#771		275.114
#774		182.79
#777		201.376
#781		272.699
#789		165.572
#791		184.409
#792		183.247
#794		181.099
#803		174.465
#812		172.985
#818		198.49
#823		170.227
#839		287.338
#841		155.159
#843		160.758
#851		180.837
#857		171.415
#863		210.367
#869		154.156
#874		183.428
#877		283.045
#883		188.034
#908		192.057
#920		163.539
#922		324.171
#992		160.932
#996		248.314
#1415		223.443
#1416		198.192
#1417		186.169
#1418		205.046
#1419		301.326
#1420		265.056
#1422		275.455
#1423		220.808
#1424		484.364
#1425		169.415
#1427		162.713
#1431		448.683
#1434		223.014
#1437		299.982
#1440		175.108
#1441		157.096
#1444		204.318
#1448		343.453
#1449		223.454
#1456		190.204
#1462		177.608
#1464		174.399
#1469		203.324
#1479		161.179
#1480		181.064
#1484		337.061
#1488		283.862
#1489		252.447
#1500		232.676
#1504		165.656
#1507		236.257
#1512		162.416
#1516		206.381
#1520		159.315
#1525		185.425
#1531		153.376
#1534		367.454
#1537		227.811
#1538		163.471
#1539		212.051
#1544		166.869
#1551		171.453
#1553		194.506
#1568		266.741
#1572		274.385
#1587		163.548
#1598		192.03
#1612		186.946
#1613		423.319
#1619		174.401
#1620		205.027
#1621		184.68
#1630		181.067
#1637		192.416
#1661		202.88
#1665		199.263
#1666		172.088
#1671		169.852
#1680		163.428
#1692		217.748
#1698		269.308
#1747		162.326
#1783		212.202
#2068		218.167
#2070		325.027
#2073		190.099
#2075		202.338
#2076		249.473
#2080		319.616
#2088		206.927
#2091		163.297
#2095		155.722
#2097		309.315
#2100		242.127
#2102		172.917
#2104		189.366
#2106		178.115
#2108		313.465
#2113		190.405
#2115		172.046
#2125		194.943
#2138		157.395
#2144		156.074
#2145		240.425
#2149		215.278
#2172		206.117
#2178		171.417
#2182		242.858
#2183		256.28
#2219		234.288
#2231		247.335
#2232		170.492
#2249		189.1
#2255		154.621
#2281		206.568
#2284		157.59
#2293		299.08
#2332		183.915
#2333		157.379
#2347		166.53
#2352		156.711
#2365		164.997
#2722		416.479
#2723		259.948
#2724		159.928
#2725		158.386
#2726		247.346
#2728		190.119
#2729		235.012
#2730		308.715
#2733		267.587
#2743		199.305
#2745		505.949
#2748		191.013
#2749		221.428
#2755		159.002
#2756		175.267
#2757		163.316
#2758		207.297
#2763		206.541
#2764		207.927
#2768		216.483
#2771		165.861
#2774		155.312
#2785		176.133
#2788		166.563
#2792		277.744
#2796		171.015
#2800		368.859
#2809		238.592
#2823		153.181
#2837		215.916
#2862		183.385
#2871		162.335
#2892		223.027
#2918		185.856
#2945		161.292
#2958		198.315
#2986		168.468
#2995		213.733
#3005		169.956
#3006		153.248
#3009		175.322
#3078		218.476
