# Supplementary material for: Stromule extension along microtubules coordinated with actin-mediated anchoring guides perinuclear chloroplast movement during innate immunity
Source: eLife. 2018 Jan 17;7:e23625. doi: 10.7554/eLife.23625 (PMC5815851; doi:10.7554/eLife.23625)
Supplement: Figure 4—source data 4. — Statistical analyses and the graph of the SOAX analysis of the MT in the NbGCP4 silenced plants presented in Figure 4F were generated by Prism7. [file elife-23625-fig4-data4.zip › Figure 4-source file 4/Mann-Whitney test of all 5 rep combined to one column.csv]

	EV	NbGCP4
Number of values	3837	3379
Minimum	10	10
25% Percentile	19	21
Median	32	40
75% Percentile	61	81
Maximum	398	506
Mean	48	61
Std. Deviation	44	57
Std. Error of Mean	0.7	1
Lower 95% CI	46	59
Upper 95% CI	49	63
Mean ranks	3395	3851
