# Supplementary material for: Stromule extension along microtubules coordinated with actin-mediated anchoring guides perinuclear chloroplast movement during innate immunity
Source: eLife. 2018 Jan 17;7:e23625. doi: 10.7554/eLife.23625 (PMC5815851; doi:10.7554/eLife.23625)
Supplement: Figure 4—source data 4. — Statistical analyses and the graph of the SOAX analysis of the MT in the NbGCP4 silenced plants presented in Figure 4F were generated by Prism7. [file elife-23625-fig4-data4.zip › Figure 4-source file 4/Mann-Whitney test of Identify outliers of all 5 rep combined to one column.csv]

Table Analyzed	Identify outliers of all 5 rep combined to one column:Cleaned data
Column B	NbGCP4
vs.	vs.
Column A	EV
Mann Whitney test
P value	<0.0001
Exact or approximate P value?	Approximate
P value summary	****
Significantly different (P < 0.05)?	Yes
One- or two-tailed P value?	Two-tailed
Sum of ranks in column A,B	10875422 , 11219206
Mann-Whitney U	4678462
Difference between medians
Median of column A	30, n=3520
Median of column B	36, n=3127
Difference: Actual	7
Difference: Hodges-Lehmann	6
