# Supplementary material for: Stromule extension along microtubules coordinated with actin-mediated anchoring guides perinuclear chloroplast movement during innate immunity
Source: eLife. 2018 Jan 17;7:e23625. doi: 10.7554/eLife.23625 (PMC5815851; doi:10.7554/eLife.23625)
Supplement: Figure 4—source data 4. — Statistical analyses and the graph of the SOAX analysis of the MT in the NbGCP4 silenced plants presented in Figure 4F were generated by Prism7. [file elife-23625-fig4-data4.zip › Figure 4-source file 4/Mann-Whitney test of Mann-Whitney test of all 5 rep combined to one column.csv]

	EV	NbGCP4
Number of values	3837	3379
Minimum	1	2
25% Percentile	1659	1979
Median	3320	3981
75% Percentile	5095	5761
Maximum	7210	7216
Mean	3395	3851
Std. Deviation	2016	2132
Std. Error of Mean	33	37
Lower 95% CI	3311	3757
Upper 95% CI	3479	3946
Mean ranks	3395	3851
