# Supplementary material for: Stromule extension along microtubules coordinated with actin-mediated anchoring guides perinuclear chloroplast movement during innate immunity
Source: eLife. 2018 Jan 17;7:e23625. doi: 10.7554/eLife.23625 (PMC5815851; doi:10.7554/eLife.23625)
Supplement: Figure 5—source data 1. — Statistical analyses and the graph of the stromule frequency, length, and velocity in the NbGCP4 silenced plants presented in Figure 5B-D by Prism7 are included. [file elife-23625-fig5-data1.zip]

Archive with 5 entries (4 files):
- Figure 5-source file 2/
- Figure 5-source file 2/Col Stats of stromule velocities.csv
- Figure 5-source file 2/Ordinary one-way ANOVA of stromule velocities.csv
- Figure 5-source file 2/stromule velocities.pdf
- Figure 5-source file 2/stromule velocities.txt
