# Supplementary material for: Stromule extension along microtubules coordinated with actin-mediated anchoring guides perinuclear chloroplast movement during innate immunity
Source: eLife. 2018 Jan 17;7:e23625. doi: 10.7554/eLife.23625 (PMC5815851; doi:10.7554/eLife.23625)
Supplement: Figure 5—source data 1. — Statistical analyses and the graph of the stromule frequency, length, and velocity in the NbGCP4 silenced plants presented in Figure 5B-D by Prism7 are included. [file elife-23625-fig5-data1.zip › Figure 5-source file 2/Col Stats of stromule velocities.csv]

	EV+50/EX	EV+50/RE	EV/EX	EV/RE	GCP4+50/EX	GCP4+50/RE	GCP4/EX	GCP4/RE	MOR1+50/EX	MOR1+50/RE	MOR1/EX	MOR1/RE
Number of values	51	88	175	211	44	67	50	114	101	178	174	190	1
Minimum	0.034	0.031	0.028	0.023	0.016	0.016	0.022	0.016	0.022	0.019	0.018	0.014	0
25% Percentile	0.052	0.054	0.054	0.067	0.05	0.046	0.037	0.039	0.053	0.054	0.04	0.059	0
Median	0.066	0.081	0.069	0.1	0.065	0.07	0.046	0.057	0.071	0.087	0.056	0.1	0
75% Percentile	0.091	0.12	0.11	0.18	0.11	0.13	0.069	0.087	0.13	0.16	0.12	0.16	0
Maximum	0.19	0.38	0.46	0.41	0.25	0.44	0.33	0.43	0.56	0.64	0.57	0.58	0
5% Percentile	0.036	0.035	0.039	0.039	0.02	0.027	0.024	0.026	0.031	0.031	0.023	0.033	0
95% Percentile	0.17	0.26	0.26	0.29	0.22	0.26	0.22	0.2	0.26	0.35	0.27	0.31	0
Mean	0.077	0.1	0.096	0.13	0.081	0.098	0.064	0.072	0.1	0.12	0.091	0.13	0
Std. Deviation	0.038	0.067	0.069	0.081	0.051	0.078	0.058	0.057	0.083	0.1	0.084	0.095	0
Std. Error of Mean	0.0053	0.0072	0.0052	0.0056	0.0077	0.0095	0.0082	0.0053	0.0083	0.0077	0.0064	0.0069	0
Lower 99% CI of mean	0.062	0.083	0.082	0.11	0.06	0.072	0.042	0.058	0.08	0.1	0.074	0.11
Upper 99% CI of mean	0.091	0.12	0.11	0.14	0.1	0.12	0.086	0.086	0.12	0.14	0.11	0.14
Coefficient of variation	49.36%	65.88%	72.31%	63.34%	62.93%	79.74%	90.77%	78.30%	81.97%	84.08%	92.75%	74.92%	0.00%
Geometric mean	0.069	0.086	0.079	0.11	0.068	0.076	0.052	0.06	0.081	0.094	0.067	0.099
Geometric SD factor	1.6	1.8	1.8	1.9	1.8	2	1.8	1.8	1.9	2.1	2.1	2
Skewness	1.4	1.8	2.1	1.1	1.6	2.1	3.3	3.2	2.7	2.1	2.5	1.8
Kurtosis	1.7	3.2	5.1	0.88	2.6	5.6	12	14	10	5.6	7.9	4.1
Sum	3.9	9	17	27	3.6	6.5	3.2	8.2	10	22	16	24	0
D'Agostino & Pearson normality test
K2	17	39	89	37	20	42	58	104	81	92	109	78	N too small
P value	0.0002	<0.0001	<0.0001	<0.0001	<0.0001	<0.0001	<0.0001	<0.0001	<0.0001	<0.0001	<0.0001	<0.0001
Passed normality test (alpha=0.01)?	No	No	No	No	No	No	No	No	No	No	No	No
P value summary	***	****	****	****	****	****	****	****	****	****	****	****
