# Supplementary material for: Stromule extension along microtubules coordinated with actin-mediated anchoring guides perinuclear chloroplast movement during innate immunity
Source: eLife. 2018 Jan 17;7:e23625. doi: 10.7554/eLife.23625 (PMC5815851; doi:10.7554/eLife.23625)
Supplement: Figure 5—source data 1. — Statistical analyses and the graph of the stromule frequency, length, and velocity in the NbGCP4 silenced plants presented in Figure 5B-D by Prism7 are included. [file elife-23625-fig5-data1.zip › Figure 5-source file 2/Ordinary one-way ANOVA of stromule velocities.csv]

Table Analyzed	stromule velocities
Data sets analyzed	A : EV+50/EX	B : EV+50/RE	C : EV/EX	D : EV/RE	E : GCP4+50/EX
ANOVA summary
F	7.8
P value	<0.0001
P value summary	****
Significant diff. among means (P < 0.05)?	Yes
R square	0.061
Brown-Forsythe test
F (DFn, DFd)
P value
P value summary
Are SDs significantly different (P < 0.05)?
Bartlett's test
Bartlett's statistic (corrected)
P value
P value summary
Are SDs significantly different (P < 0.05)?
ANOVA table	SS	DF	MS	F (DFn, DFd)	P value
Treatment (between columns)	0.6	12	0.05	F (12, 1431) = 7.8	P<0.0001
Residual (within columns)	9.2	1431	0.0065
Total	9.8	1443
Model comparison	SS	DF	Probability it is correct
Null H. All population means identical	9.8	1443	3.33e-013%
Alternative H: Distinct population means	9.2	1431	100.00%
Ratio of probabilities			0
Difference in AICc			67
Data summary
Number of treatments (columns)	13
Number of values (total)	1444
