# Supplementary material for: Stromule extension along microtubules coordinated with actin-mediated anchoring guides perinuclear chloroplast movement during innate immunity
Source: eLife. 2018 Jan 17;7:e23625. doi: 10.7554/eLife.23625 (PMC5815851; doi:10.7554/eLife.23625)
Supplement: Figure 5—source data 1. — Statistical analyses and the graph of the stromule frequency, length, and velocity in the NbGCP4 silenced plants presented in Figure 5B-D by Prism7 are included. [file elife-23625-fig5-data1.zip › Figure 5-source file 2/stromule velocities.txt]

EV+50/EX	EV+50/RE	EV/EX	EV/RE	GCP4+50/EX	GCP4+50/RE	GCP4/EX	GCP4/RE	MOR1+50/EX	MOR1+50/RE	MOR1/EX	MOR1/RE
0.040467774	0.112325581	0.029369979	0.292688372	0.057467907	0.022165581	0.07424186	0.03615814	0.070476279	0.074812403	0.073029457	0.04336124	0
0.155330233	0.375345736	0.035077674	0.067395349	0.022705814	0.112218605	0.08312093	0.03482093	0.030625914	0.09690148	0.025781395	0.048193023
0.07742739	0.044110078	0.036059392	0.0414	0.059265116	0.172874419	0.168381395	0.058044323	0.073849612	0.07392093	0.064221705	0.077451163
0.048781395	0.129548837	0.036992558	0.058890698	0.079376744	0.140139535	0.274930233	0.045653248	0.054023256	0.057981395	0.093283721	0.077617571
0.128134367	0.037679587	0.037602326	0.099488372	0.084030233	0.035676744	0.062581395	0.063238538	0.043539535	0.055984496	0.094625793	0.1426
0.044478553	0.041239535	0.038924252	0.089325581	0.179843189	0.240911628	0.022134461	0.033755277	0.02662898	0.280493023	0.132865116	0.085082171
0.075632558	0.037227907	0.040157424	0.075632558	0.084832558	0.059949767	0.044261628	0.092356589	0.030595349	0.045700465	0.20994186	0.058124031
0.086258915	0.111091234	0.040513621	0.045090698	0.01576124	0.273218605	0.030024806	0.033376744	0.039973643	0.037227907	0.117603101	0.140068217
0.094567442	0.294186047	0.041132558	0.076434884	0.102055814	0.086116279	0.329159213	0.032796013	0.030595349	0.054536744	0.018239535	0.167151163
0.053084238	0.05584186	0.042170233	0.080232558	0.05142435	0.068037209	0.034532093	0.2208	0.032429236	0.192665116	0.083655814	0.015651521
0.068893023	0.119065116	0.042790698	0.25332093	0.110471318	0.045978605	0.028170543	0.250396899	0.039634884	0.085224806	0.050386047	0.073576227
0.090003101	0.072145116	0.043307752	0.27107907	0.079947287	0.137197674	0.033638243	0.05947907	0.107404651	0.030595349	0.1932	0.086736744
0.066084884	0.052204651	0.04351814	0.139711628	0.087774419	0.086508527	0.05674522	0.015853953	0.051733953	0.025120657	0.138213953	0.107725581
0.064247176	0.053327907	0.0438299	0.118102326	0.069663256	0.216413953	0.040749911	0.096350388	0.061679734	0.097562791	0.078360465	0.09135814
0.058144408	0.078467442	0.043967442	0.080981395	0.05388062	0.220051163	0.024259034	0.052311628	0.070283721	0.019439203	0.022587375	0.163567442
0.074027907	0.08431907	0.044652093	0.151906977	0.061297674	0.07984031	0.027100775	0.062831008	0.051134884	0.021876744	0.018207442	0.068037209
0.100536744	0.129013953	0.045643411	0.085082171	0.032238512	0.044327273	0.042416279	0.053060465	0.052447132	0.026048837	0.100986047	0.019612403
0.057522924	0.111576744	0.04574593	0.222725581	0.04960155	0.32724186	0.024533333	0.094781395	0.098489922	0.481823256	0.026530233	0.077451163
0.057286047	0.080606977	0.049316279	0.071460465	0.019761522	0.167953488	0.04727246	0.047230233	0.088668439	0.040334195	0.029137791	0.150302326
0.039129716	0.08431907	0.051776744	0.09954186	0.166313178	0.077130233	0.067191121	0.061725581	0.080767442	0.28455814	0.023178295	0.138
0.088362791	0.073214884	0.052510299	0.141316279	0.053410571	0.059735814	0.047296306	0.073172093	0.182181395	0.041262458	0.175869767	0.126803101
0.192130233	0.051402326	0.053060465	0.177153488	0.113578738	0.441813953	0.043432558	0.088095349	0.320930233	0.0355388	0.020453953	0.014100554
0.059193799	0.115802326	0.053568605	0.176725581	0.069035659	0.070451827	0.043824806	0.062955814	0.128425581	0.095209302	0.031522481	0.047782946
0.126713953	0.035210631	0.05420155	0.23427907	0.079804651	0.033376744	0.039313953	0.052062016	0.072369767	0.238486822	0.218232558	0.205181395
0.051539018	0.075611163	0.05425666	0.137251163	0.04107907	0.032863256	0.056911628	0.038083721	0.220229457	0.084832558	0.226683721	0.156186047
0.106941085	0.101413953	0.055249374	0.124948837	0.23032093	0.06012093	0.037976744	0.108046512	0.327990698	0.045286822	0.045129922	0.030809302
0.097634109	0.079031127	0.055556589	0.1518	0.105051163	0.06012093	0.036708306	0.062955814	0.034602114	0.078948837	0.105586047	0.236525581
0.123094574	0.049137985	0.055658472	0.182502326	0.050813953	0.026078553	0.168381395	0.04928062	0.13471938	0.210102326	0.187637209	0.057492359
0.071032558	0.048674419	0.058066977	0.087364341	0.246474419	0.033099863	0.023620465	0.094406977	0.021561757	0.229786047	0.174586047	0.205181395
0.063116279	0.253534884	0.058152558	0.134255814	0.058872868	0.191702326	0.073100775	0.088968992	0.06932093	0.082372093	0.154015947	0.049102326
0.055627907	0.252108527	0.058266667	0.04523588	0.108902326	0.03187907	0.103874419	0.074883721	0.051937209	0.082663848	0.047604651	0.152334884
0.066325581	0.094781395	0.058765892	0.052775194	0.107048062	0.037254651	0.046091694	0.039367442	0.070081654	0.030488372	0.050626744	0.152334884
0.034174207	0.171269767	0.05915814	0.233779845	0.070390698	0.05559015	0.036821395	0.043689302	0.082372093	0.058088372	0.291190698	0.109597674
0.052076279	0.087194275	0.059265116	0.076488372	0.049665736	0.051605581	0.049820598	0.039795349	0.154367442	0.049102326	0.058256478	0.080375194
0.037694715	0.120562791	0.059372093	0.112432558	0.143990698	0.051990698	0.041506977	0.083869767	0.043967442	0.035216744	0.138	0.167953488
0.121097674	0.062978738	0.06012093	0.176725581	0.035890698	0.189134884	0.06901945	0.039005367	0.052489922	0.020026047	0.053488372	0.112432558
0.173730233	0.056697674	0.060306357	0.067945515	0.051605581	0.099631008	0.057981395	0.028063566	0.0828	0.062217674	0.221227907	0.13404186
0.075686047	0.073172093	0.060334884	0.136777409	0.049487442	0.027903101	0.025888372	0.067487043	0.129655814	0.071032558	0.572539535	0.245832558
0.045839535	0.034152326	0.061618605	0.124413953	0.037388372	0.157255814	0.09692093	0.037896512	0.061679734	0.053916279	0.351739535	0.264446512
0.172874419	0.099595349	0.061832558	0.118744186	0.052632558	0.064506977	0.045806423	0.031130233	0.041747674	0.109651163	0.046810771	0.227753488
0.055318863	0.157255814	0.062666977	0.124948837	0.045987415	0.085010853	0.048139535	0.05124186	0.05897093	0.054130233	0.431972093	0.292688372
0.067217054	0.092106977	0.062902326	0.060762791	0.04230444	0.083319601	0.069748837	0.036644397	0.097705426	0.104134219	0.046342326	0.125662016
0.038383256	0.132651163	0.06340155	0.102590698	0.131688372	0.046192558	0.079009967	0.164530233	0.031424419	0.0552	0.130297674	0.143990698
0.091144186	0.088576744	0.064186047	0.167739535	0.127444961	0.041293023	0.04225887	0.062902326	0.120776744	0.109009302	0.19444093	0.333981395
0.046802326	0.116262326	0.064453488	0.061482452		0.086736744	0.04657264	0.076096124	0.086009302	0.109437209	0.065426977	0.475832558
0.043272093	0.217376744	0.065148837	0.130468837		0.052846512	0.034578175	0.082757209	0.266586047	0.387469767	0.110613953	0.340827907
0.055360465	0.256744186	0.066137302	0.170806201		0.122060465	0.03789354	0.052999336	0.18728062	0.093497674	0.083539112	0.162069767
0.036922259	0.080232558	0.066197209	0.051842576		0.108645581	0.037156589	0.039527907	0.054237209	0.048053953	0.166027907	0.402232558
0.035617625	0.080303876	0.066753488	0.248827907		0.081417531	0.07240186	0.086865116	0.047426357	0.155672558	0.277711628	0.340827907
0.060006822	0.247544186	0.06703876	0.071317829		0.152334884	0.060377674	0.057767442	0.231283721	0.247651163	0.041993235	0.283060465
0.081837209	0.052133333	0.067434249	0.047390698		0.048781395		0.049209302	0.055556589	0.051616279	0.025899633	0.210209302
	0.100237209	0.068893023	0.036952824		0.093355039		0.038484884	0.245618605	0.126072093	0.048210853	0.126767442
	0.048781395	0.068914419	0.051348837		0.015997886		0.023267442	0.18004186	0.201472868	0.095362126	0.14588062
	0.125269767	0.069106977	0.068572093		0.032681395		0.053159213	0.186567442	0.141351938	0.297823256	0.09503814
	0.052926744	0.069259801	0.276		0.054344186		0.129762791	0.04567907	0.040993488	0.040303488	0.079305426
	0.036728682	0.069392248	0.084297674		0.113823256		0.0966	0.093390698	0.07654186	0.045480399	0.100379845
	0.066432558	0.069606202	0.13964031		0.029204651		0.138748837	0.406083721	0.06412186	0.031855297	0.283060465
	0.077308527	0.069748837	0.070604651		0.121739535		0.023620465	0.098204651	0.024451827	0.198049612	0.101788372
	0.085153488	0.069802326	0.179506977		0.134202326		0.063490698	0.046427907	0.060334884	0.234493023	0.067074419
	0.083334884	0.070043023	0.040116279		0.029236744		0.035827484	0.173302326	0.212883721	0.036336434	0.092713178
	0.205930233	0.070176744	0.049851163		0.048115762		0.06072389	0.130083721	0.222190698	0.056868837	0.073974419
	0.031118346	0.070390698	0.083869767		0.098204651		0.07096124	0.069962791	0.361153488	0.070337209	0.111968992
	0.054272868	0.076247674	0.20635814		0.152334884		0.044502326	0.083976744	0.254390698	0.044252713	0.26187907
	0.109383721	0.07654186	0.045215504		0.148697674		0.0506	0.06499907	0.07283588	0.03434926	0.180148837
	0.11532093	0.079376744	0.063116279		0.06275969		0.033957475	0.078627907	0.115	0.140888372	0.583665116
	0.032203962	0.083912558	0.069356589		0.043503876		0.057803101	0.056483721	0.205324031	0.089682171	0.282632558
	0.079590698	0.084572757	0.18892093		0.062645581		0.046949953	0.059693023	0.187637209	0.167097674	0.112218605
	0.085923721	0.087293023	0.040501395				0.047069767	0.154260465	0.032093023	0.036041438	0.061565116
	0.224223256	0.089585382	0.183144186				0.030316279	0.108831008	0.06734186	0.064328682	0.093497674
	0.054421987	0.089603721	0.180576744				0.036313742	0.059821395	0.08096	0.059693023	0.056009967
	0.0529	0.092267442	0.066081063				0.061672093	0.051962171	0.497655814	0.0943	0.126339535
	0.105051163	0.093069767	0.083085271				0.027428837	0.069427907	0.265516279	0.047426357	0.16624186
	0.117032558	0.097455814	0.056234109				0.027635659	0.078280233	0.265409302	0.050364651	0.200902326
	0.048932946	0.105586047	0.106677209				0.089753488	0.077023256	0.037099535	0.034993282	0.105407752
	0.038212093	0.108153488	0.032494186				0.033868837	0.061221262	0.04535814	0.265088372	0.074455814
	0.077094574	0.108688372	0.079055814				0.088448372	0.070462016	0.183037209	0.208034109	0.034275349
	0.265516279	0.1242	0.084190698				0.071246512	0.109972093	0.061137209	0.065630233	0.033940803
	0.033649049	0.124877519	0.273860465				0.111844186	0.168381395	0.02925814	0.058231008	0.089753488
	0.209674419	0.126874419	0.168381395				0.047283721	0.131510078	0.439246512	0.169772093	0.127373643
	0.081088372	0.127302326	0.164209302				0.04414025	0.162069767	0.043619767	0.059978295	0.263590698
	0.081045581	0.127302326	0.072744186				0.118744186	0.132009302	0.205181395	0.061661395	0.407795349
	0.093283721	0.149018605	0.117727907				0.42812093	0.112931783	0.165813953	0.083923256	0.298465116
	0.08114186	0.15344031	0.168167442				0.085034625	0.558846512	0.085474419	0.265088372	0.062046512
	0.080981395	0.154260465	0.036193798				0.020233887	0.044275787	0.036086822	0.140246512	0.179934884
	0.142706977	0.155972093	0.089585382				0.078449612	0.046570543	0.061030233	0.037055556	0.049833333
	0.065897674	0.157897674	0.047889922				0.04995814	0.053381395	0.050136434	0.108331783	0.068821705
	0.149018605	0.160382827	0.214167442				0.103125581	0.098472093	0.107618605	0.035890698	0.267869767
	0.056256395	0.168381395	0.374846512				0.190953488	0.054665116	0.29012093	0.041354153	0.215665116
		0.171697674	0.045786047				0.066967442	0.05618062	0.065714286	0.045839535	0.107511628
		0.175976744	0.105051163				0.041881395	0.112325581	0.138	0.073386047	0.26187907
		0.210744186	0.058052713				0.23984186	0.241339535	0.101093023	0.053573953	0.097562791
		0.214916279	0.267869767				0.193627907	0.070850698	0.13044031	0.038067263	0.237488372
		0.22112093	0.051277519				0.058944186	0.059459619	0.241339535	0.036906977	0.149339535
		0.225007752	0.296325581				0.056156498	0.03877907	0.091286822	0.037644553	0.138042791
		0.249897674	0.3036				0.089753488	0.132544186	0.054023256	0.040301057	0.068607752
		0.264339535	0.077451163				0.040526357	0.063972093	0.088277209	0.034415947	0.054932558
		0.265088372	0.080553488				0.043539535	0.072690698	0.175013953	0.161677519	0.10055814
		0.274555814	0.15147907				0.130939535	0.054130233	0.030571576	0.071103876	0.113288372
		0.274930233	0.180291473				0.201544186	0.052600465	0.077130233	0.024129199	0.082514729
		0.275786047	0.115463566				0.04304186	0.132116279	0.053381395	0.022714729	0.118851163
		0.281562791	0.196195349				0.148697674	0.109865116	0.103125581	0.074669767	0.038067263
		0.287696124	0.222511628				0.039073256		0.046927132	0.038881184	0.044844651
		0.340827907	0.246046512				0.06619186		0.042255814	0.069220246	0.053702326
		0.152013953	0.037900332				0.066967442		0.23427907	0.154367442	0.076766512
		0.087827907	0.102091473				0.040330233		0.109900775	0.028027907	0.116105426
		0.112111628	0.107832558				0.099381395		0.065603488	0.019943522	0.148376744
		0.174586047	0.208248062				0.045072868		0.2484	0.187637209	0.040498339
		0.057910078	0.182395349				0.037908668		0.079091473	0.051006512	0.059425581
		0.455293023	0.040829457				0.046256744		0.090716279	0.037655814	0.049851163
		0.09167907	0.178936434				0.033847442		0.048506312	0.048824186	0.028741085
		0.055764059	0.062848837				0.02267907		0.103660465	0.127944186	0.073956589
		0.091786047	0.059051163				0.030980465		0.061279845	0.115064186	0.093497674
		0.053721776	0.094059302				0.062913023		0.5152	0.081017054	0.039474419
		0.07884186	0.045529302				0.130155039		0.091572093	0.240483721	0.068821705
		0.083709302	0.091072868						0.052537468	0.043090233	0.083388372
		0.085495814	0.067010233						0.168595349	0.075793023	0.064328682
		0.086151938	0.117032558						0.157255814	0.053140698	0.093230233
		0.063666445	0.256744186						0.043539535	0.067787597	0.142065116
		0.056569302	0.228502326						0.031183721	0.06564093	0.070233798
		0.092342326	0.023209674						0.1334	0.052204651	0.057713953
		0.068322481	0.081791362						0.111897674	0.046071318	0.043197209
		0.069606202	0.106334884						0.081516279	0.143883721	0.271934884
		0.06964186	0.410362791						0.115294186	0.034824077	0.249897674
		0.047911318	0.304027907						0.153618605	0.04331845	0.10363907
		0.07078804	0.068815222						0.267869767	0.049545515	0.031684567
		0.043396899	0.089860465						0.079505116	0.121418605	0.162711628
		0.057247841	0.226148837						0.035516279	0.051052594	0.489525581
		0.06030814	0.192130233						0.140781395	0.039866667	0.104066977
		0.072285714	0.069374419						0.087364341	0.055984496	0.089789147
		0.058244723	0.342753488						0.170734884	0.042469767	0.072102326
		0.068657674	0.322213953						0.076381395	0.071754651	0.111202326
		0.085367442	0.100665116						0.056751163	0.050525116	0.121342193
		0.047141085	0.25332093						0.049530233	0.049423256	0.152976744
		0.160893023	0.092941395						0.058448203	0.043524252	0.038190698
		0.105693023	0.140032558						0.05420155	0.062046512	0.109044961
		0.052017442	0.070604651						0.175976744	0.066111628	0.062046512
		0.041506977	0.187637209						0.392604651	0.042416279	0.210744186
		0.04434186	0.152334884						0.052228424	0.056993918	0.09264186
		0.111255814	0.033804651						0.092748837	0.048917548	0.042951163
		0.035944186	0.080256331						0.166776744	0.086169767	0.175655814
		0.176725581	0.07935						0.108260465	0.07688062	0.111362791
		0.059853488	0.075454264						0.086437209	0.03515969	0.139711628
		0.130083721	0.242837209						0.353451163	0.02191686	0.08464
		0.079590698	0.066154419						0.156186047	0.06932093	0.039795349
		0.066896124	0.046213953						0.28455814	0.021315116	0.058837209
		0.044471761	0.044395349						0.045572093	0.030595349	0.03844031
		0.079555039	0.267869767						0.244655814	0.029953488	0.037406202
		0.027722259	0.081473488						0.642074419	0.0552	0.136716279
		0.080606977	0.154260465						0.087293023	0.030862791	0.104516279
		0.057599336	0.187637209						0.053515116	0.03864	0.024889922
		0.069106977	0.042220155						0.156934884	0.049316279	0.107832558
		0.059104651	0.241696124						0.117567442	0.043967442	0.167953488
		0.045643411	0.043325581						0.124413953	0.049004264	0.068750388
		0.086437209	0.225150388						0.10184186	0.040084186	0.141316279
		0.046122259	0.045465116						0.096386047	0.03925074	0.031130233
		0.079751163	0.160893023						0.095530233	0.032419584	0.11072093
		0.046256744	0.072621927						0.050706977	0.05159845	0.04048
		0.039914212	0.246474419						0.084297674	0.05729199	0.054772093
		0.221013953	0.394744186						0.227646512	0.17415814	0.140674419
		0.127516279	0.118886822						0.092106977	0.029728837	0.179934884
		0.259953488	0.109437209						0.061725581	0.04500155	0.04048
		0.055440698	0.203683721						0.097455814	0.133613953	0.103553488
		0.050540568	0.158539535						0.10055814	0.068500775	0.103553488
		0.053381395	0.053969767						0.073671318	0.390893023	0.052133333
		0.218232558	0.046784496						0.221227907	0.254390698	0.039527907
		0.171162791	0.121097674						0.185711628	0.127302326	0.040223256
		0.13735814	0.16624186						0.229037209	0.04047683	0.040223256
		0.034375194	0.077451163						0.082960465	0.038464083	0.043774884
		0.048977519	0.024105426						0.103553488	0.044112175	0.014898943
		0.145381395	0.035908527						0.098739535	0.037968515	0.102376744
		0.212883721	0.070203488						0.068251163	0.04567907	0.068037209
		0.082425581	0.041168217						0.070196195	0.035730233	0.05007938
		0.07195969	0.170820465						0.077622326	0.048406977	0.100914729
		0.053969767	0.077344186						0.045304651	0.03555518	0.069499225
		0.04271938	0.068732558						0.185069767		0.041963411
			0.10087907						0.101948837		0.26252093
			0.085902326						0.071032558		0.048842525
			0.128586047						0.07424186		0.099631008
			0.135860465								0.259311628
			0.195125581								0.201437209
			0.088576744								0.332269767
			0.149767442								0.185711628
			0.124378295								0.179934884
			0.099452713								0.111469767
			0.144846512								0.077023256
			0.156239535								0.055467442
			0.065844186								0.266586047
			0.098290233								0.054130233
			0.066695137								0.060548837
			0.375488372								0.056768992
			0.226362791
			0.108474419
			0.174051163
			0.045976227
			0.205181395
			0.236204651
			0.095851163
			0.06012093
			0.06375814
			0.047711628
			0.035118937
			0.187637209
			0.090181395
			0.084796899
			0.133827907
			0.314725581
			0.091411628
			0.038190698
			0.065576744
			0.099488372
			0.088491163
