# Supplementary material for: Stromule extension along microtubules coordinated with actin-mediated anchoring guides perinuclear chloroplast movement during innate immunity
Source: eLife. 2018 Jan 17;7:e23625. doi: 10.7554/eLife.23625 (PMC5815851; doi:10.7554/eLife.23625)
Supplement: Figure 5—source data 2. — Statistical analyses and the graph of the MT distribution presented in Figure 5F-H were generated by Prism7. [file elife-23625-fig5-data2.zip]

Archive with 13 entries (12 files):
- Figure 5-source file 3/
- Figure 5-source file 3/710 Azimuthal MRL.pdf
- Figure 5-source file 3/710 Azimuthal MRL.txt
- Figure 5-source file 3/710 Curvature.pdf
- Figure 5-source file 3/710 Curvature.txt
- Figure 5-source file 3/710 Length.pdf
- Figure 5-source file 3/710 Length.txt
- Figure 5-source file 3/Col Stats of 710 Azimuthal MRL.csv
- Figure 5-source file 3/Col Stats of 710 Curvature.csv
- Figure 5-source file 3/Col Stats of 710 Length.csv
- Figure 5-source file 3/Mann-Whitney test of 710 Curvature.csv
- Figure 5-source file 3/Mann-Whitney test of Identify outliers of 710 Length.csv
- Figure 5-source file 3/Welch's t test of 710 Azimuthal MRL.csv
