# Supplementary material for: Stromule extension along microtubules coordinated with actin-mediated anchoring guides perinuclear chloroplast movement during innate immunity
Source: eLife. 2018 Jan 17;7:e23625. doi: 10.7554/eLife.23625 (PMC5815851; doi:10.7554/eLife.23625)
Supplement: Figure 5—source data 2. — Statistical analyses and the graph of the MT distribution presented in Figure 5F-H were generated by Prism7. [file elife-23625-fig5-data2.zip › Figure 5-source file 3/710 Azimuthal MRL.txt]

NN	WT
0.51687	0.41095
0.27243	0.32052
0.23654	0.22816
0.17331	0.22816
0.47833	0.08878
0.19323	0.44848
0.63199	0.56705
0.39216	0.40165
0.0589	0.3607
0.24082	0.33172
0.23838	0.1877
0.12592	0.11669
0.72963	0.1439
0.30103	0.23749
0.16421	0.31232
0.34473	0.1095
0.52528	0.26165
0.0795	0.2372
0.15424	0.0553
0.16314	0.31145
0.0719	0.2464
0.30205	0.22755
0.35546	0.16875
0.32877	0.32183
0.24665	0.10715
0.38649	0.37544
0.17409	0.32961
0.1639	0.15735
0.17893	0.26755
0.11468	0.09502
0.15841	0.20437
0.43405	0.22886
0.17079	0.407
0.20937	0.26164
0.14168	0.20686
0.29477	0.13317
0.28804	0.2475
0.23565	0.18094
0.22328	0.39558
0.14688	0.4641
0.10286	0.33534
0.07274	0.27561
0.20294	0.28689
0.1498	0.27255
0.29732	0.35367
0.19974	0.16385
0.10463	0.21206
0.19909	0.12668
0.18783	0.39787
0.17375	0.19154
0.43123	0.2174
0.56166	0.50623
0.43392	0.16495
0.25196	0.2477
0.07944	0.10973
0.40947	0.08797
0.46911	0.14235
0.06946	0.21888
0.10198	0.17775
0.54271	0.19472
0.14832	0.1713
0.28816	0.19925
0.33117	0.08644
0.24228	0.26448
0.31628	0.24768
0.12858	0.1386
0.15017	0.14562
0.28696	0.10527
0.12491	0.22004
0.42356	0.24347
0.23056	0.19779
0.36279	0.28041
0.12261	0.36206
0.04738	0.22339
0.51027	0.23315
0.35717	0.14649
0.39017	0.30286
0.41234	0.54686
0.48658	0.29713
0.75996	0.23955
0.32797	0.20978
0.2114	0.44719
0.46261	0.38776
0.07678	0.09368
0.14019	0.11312
0.23407	0.26191
0.42126	0.20904
0.35661	0.14303
0.21243	0.0657
0.15692	0.31801
0.52056	0.13589
0.04249	0.06127
0.37373	0.19277
0.40959	0.39503
0.23751	0.37316
0.56235	0.15543
0.42444	0.23941
0.20192	0.19922
0.16334	0.20407
0.12888	0.22782
0.41313
