# Supplementary material for: Stromule extension along microtubules coordinated with actin-mediated anchoring guides perinuclear chloroplast movement during innate immunity
Source: eLife. 2018 Jan 17;7:e23625. doi: 10.7554/eLife.23625 (PMC5815851; doi:10.7554/eLife.23625)
Supplement: Figure 5—source data 2. — Statistical analyses and the graph of the MT distribution presented in Figure 5F-H were generated by Prism7. [file elife-23625-fig5-data2.zip › Figure 5-source file 3/710 Curvature.txt]

NN	WT
0.034389	0.031299
0.154897	0.021591
0.026114	0.002723
0.008738	0.059343
0.004444	0.001554
0.005126	0.032759
0.015297	0.018577
0.002974	0.000423
0.003674	0.005289
0.044394	0.023026
0.00479	0.024541
0.013834	0.071516
0.022747	0.02465
0.008281	0.001812
0.019707	0.001979
0.003568	0.040815
0.014106	0.027721
0.004215	0.008871
0.010895	0.023502
0.038255	0.002312
0.021687	0.003467
0.027925	0.012237
0.035828	0.026196
0.005389	0.009502
0.005934	0.014884
0.016764	0.007604
0.053474	0.003147
0.009834	0.013144
0.015594	0.020537
0.013316	0.007265
0.01302	0.014918
0.007631	0.048004
0.00086	0.025248
0.052267	0.002305
0.035025	0.005767
0.04996	0.002034
0.000885	0.021873
0.000823	0.012553
0.00377	0.008175
0.001408	0.051291
0.007816	0.005199
0.011105	0.045044
0.010451	0.001726
0.007461	0.038134
0.000143	0.015139
0.014081	0.040219
0.005907	0.011188
0.002365	0.018363
0.065695	0.002202
0.035781	0.017201
0.063482	0.037336
0.033088	0.009726
0.026805	0.010973
0.040107	0.014921
0.042152	0.012938
0.050815	0.013662
0.005678	0.014557
0.030247	0.023966
0.002152	0.028353
0.009211	0.017784
0.000922	0.012852
0.003125	0.001248
0.000724	0.016522
0.055504	0.012232
0.036887	0.004134
0.006568	0.003062
0.008	0.005857
0.003841	0.002123
0.018155	0.083179
0.062662	0.054737
0.021286	0.015099
0.005601	0.040822
0.016543	0.085008
0.001453	0.054902
0.02011	0.044532
0.03261	0.056644
0.003922	0.027428
0.013314	0.042562
0.004826	0.015738
0.017604	0.009349
0.009593	0.032969
0.015672	0.084998
0.001896	0.010362
0.015175	0.014409
0.001245	0.041838
0.00714	0.009379
0.006366	0.034021
0.022275	0.053977
0.029543	0.012969
0.017796	0.011865
0.013669	0.010035
0.000822	0.028571
0.017671	0.006156
0.017894	0.014879
0.010793	0.033647
0.006451	0.009676
0.020742	0.040552
0.038236	0.029878
0.038269	0.011322
0.028943	0.033219
0.029751	0.028861
0.040147	0.016231
0.005147	0.031455
0.026467	0.019843
0.015418	0.013785
0.053548	0.026291
0.028685	0.005758
0.042549	0.004445
0.048194	0.064679
0.022491	0.069302
0.025098	0.000302
0.026279	0.003678
0.016401	0.00162
0.044905	0.091518
0.024864	0.019977
0.061283	0.053002
0.000785	0.044655
0.023441	0.024764
0.126247	0.000893
0.019132	0.008521
0.011687	0.036369
0.005168	0.009905
0.008305	0.013267
0.025467	0.004472
0.019287	0.05686
0.0193	0.046715
0.004932	0.014146
0.004991	0.038331
0.000036	0.017258
0.000191	0.018351
0.002286	0.052707
0.003147	0.027538
0.024971	0.001307
0.132119	0.002776
0.071185	0.017882
0.000938	0.006797
0.031943	0.022128
0.017963	0.035879
0.021339	0.032788
0.011819	0.004412
0.024392	0.144319
0.003352	0.031843
0.014551	0.024792
0.017817	0.039853
0.002699	0.001602
0.005189	0.02131
0.000846	0.002141
0.002504	0.022385
0.002503	0.014453
0.002336	0.0526
0.006477	0.004962
0.006354	0.00143
0.000907	0.003438
0.007975	0.024393
0.005219	0.028645
0.01223	0.00817
0.014924	0.001123
0.016827	0.013459
0.012408	0.000103
0.012021	0.005302
0.011519	0.002539
0.000698	0.018842
0.077115	0.020902
0.032957	0.009708
0.022188	0.017829
0.004547	0.000762
0.0000305	0.008489
0.000151	0.008059
0.002384	0.041024
0.001198	0.02707
0.00836	0.054751
0.002183	0.023265
0.010728	0.09281
0.00346	0.022765
0.007659	0.089986
0.009574	0.001523
0.012936	0.006781
0.003152	0.015627
0.02693	0.048017
0.036629	0.039359
0.022076	0.009933
0.041219	0.009034
0.002345	0.012869
0.017301	0.017482
0.049005	0.009043
0.019818	0.001536
0.012379	0.073554
0.039548	0.01851
0.023278	0.000705
0.013286	0.014913
0.008877	0.010813
0.025505	0.002299
0.016268	0.034211
0.016862	0.07457
0.004618	0.022235
0.008093	0.068142
0.012459	0.013964
0.007874	0.002271
0.004339	0.019056
0.018749	0.000679
0.073745	0.000566
0.020856	0.041461
0.008677	0.037877
0.001571	0.04058
0.007245	0.05062
0.007366	0.006056
0.001989	0.005432
0.005732	0.020772
0.0000981	0.018474
0.003464	0.0000851
0.003351	0.005696
0.016542	0.004563
0.013543	0.017067
0.017115	0.011664
0.024311	0.045015
0.028667	0.034932
0.03195	0.014462
0.006179	0.003747
0.017994	0.002367
0.02484	0.017321
0.000576	0.014479
0.019521	0.013525
0.004411	0.079292
0.007356	0.016562
0.009263	0.007273
0.000651	0.009864
0.008386	0.019075
0.032617	0.000791
0.042517	0.015684
0.00281	0.020185
0.026042	0.011348
0.007743	0.037824
0.005184	0.032291
0.017538	0.038232
0.007025	0.1077
0.001913	0.032943
0.020639	0.015391
0.000132	0.021318
0.002865	0.0186
0.003373	0.020756
0.019716	0.000287
0.017251	0.006138
0.000148	0.000869
0.006159	0.000673
0.0033	0.008739
0.018777	0.006446
0.010704	0.039573
0.03961	0.010077
0.017287	0.01163
0.052255	0.011056
0.030616	0.013294
0.009895	0.030633
0.001903	0.01981
0.014528	0.025795
0.004505	0.005213
0.002624	0.008119
0.000322	0.017962
0.004631	0.03461
0.019635	0.029932
0.004628	0.038288
0.02957	0.134466
0.07304	0.065596
0.049365	0.048855
0.009975	0.003486
0.007445	0.03878
0.035786	0.004876
0.017816	0.030427
0.030543	0.00629
0.025819	0.019728
0.003482	0.01325
0.003033	0.006439
0.029374	0.013582
0.007014	0.066418
0.003463	0.082908
0.004782	0.045728
0.003295	0.003632
0.022082	0.005111
0.009247	0.009569
0.002961	0.002884
0.006352	0.007478
0.000678	0.025218
0.010022	0.021215
0.00575	0.009288
0.010197	0.034586
0.01141	0.004511
0.00111	0.042497
0.028648	0.030967
0.012952	0.008779
0.023311	0.014034
0.001368	0.053316
0.018829	0.082546
0.004827	0.048774
0.013965	0.00627
0.022541	0.056993
0.033298	0.011079
0.023275	0.000964
0.037505	0.01159
0.001869	0.031839
0.018291	0.008803
0.008112	0.023863
0.006906	0.041802
0.012128	0.008182
0.016296	0.00965
0.045851	0.018526
0.068791	0.003169
0.012584	0.001058
0.008989	0.011032
0.016125	0.012912
0.000721	0.019438
0.001701	0.014477
0.018887	0.037688
0.045318	0.004314
0.000835	0.021787
0.033632	0.024331
0.025263	0.008551
0.004399	0.046417
0.00759	0.024776
0.011466	0.019519
0.007075	0.01122
0.001201	0.003473
0.024214	0.00476
0.005665	0.006794
0.005081	0.107579
0.005178	0.010873
0.024431	0.014367
0.000212	0.00597
0.013899	0.024518
0.001362	0.012095
0.013543	0.027068
0.024175	0.019651
0.017389	0.031316
0.013653	0.007406
0.048151	0.027239
0.04167	0.064725
0.008342	0.126093
0.044182	0.051608
0.043562	0.000639
0.084493	0.055081
0.001163	0.031847
0.002088	0.018414
0.009516	0.068482
0.009822	0.000185
0.068829	0.007939
0.058836	0.009693
0.014236	0.012288
0.008388	0.035777
0.018744	0.007411
0.004928	0.025215
0.00847	0.02023
0.002673	0.007788
0.011246	0.001821
0.023308	0.01458
0.017865	0.022684
0.006014	0.001876
0.001381	0.012243
0.005664	0.039802
0.003389	0.028954
0.00317	0.001841
0.001181	0.002352
0.061609	0.011191
0.022122	0.033838
0.003956	0.014503
0.117963	0.017785
0.007341	0.043586
0.017387	0.02955
0.012534	0.000602
0.013542	0.004311
0.002354	0.010211
0.004982	0.078794
0.013843	0.014209
0.021219	0.004522
0.027368	0.058984
0.004347	0.020066
0.016892	0.017173
0.018116	0.010861
0.006712	0.015766
0.013101	0.007289
0.046619	0.023611
0.013861	0.040166
0.015749	0.024573
0.005478	0.004273
0.004296	0.00208
0.012201	0.012771
0.009694	0.005002
0.006857	0.037939
0.011928	0.013301
0.018157	0.012127
0.022181	0.006909
0.026607	0.028041
0.084768	0.044098
0.004993	0.032773
0.005987	0.014197
0.013526	0.047433
0.006909	0.002216
0.002078	0.080048
0.008253	0.015331
0.012801	0.005436
0.00545	0.010046
0.018571	0.003377
0.013496	0.016396
0.01128	0.002993
0.014039	0.00268
0.017665	0.001562
0.022427	0.019912
0.003964	0.012556
0.024609	0.029626
0.022991	0.095599
0.002821	0.017348
0.008312	0.0031
0.01504	0.009216
0.011673	0.085187
0.047798	0.036194
0.038307	0.071186
0.032299	0.042708
0.004169	0.018511
0.02702	0.004801
0.010977	0.000481
0.015454	0.01611
0.008692	0.009755
0.02397	0.001534
0.041547	0.068676
0.084651	0.018903
0.02037	0.008437
0.026177	0.013094
0.00841	0.014104
0.005585	0.032695
0.001438	0.007451
0.009336	0.033536
0.015272	0.032232
0.018077	0.038952
0.017019	0.092525
0.006765	0.032134
0.014544	0.002286
0.038453	0.021877
0.011056	0.007813
0.016677	0.01981
0.042163	0.056262
0.062342	0.023654
0.010356	0.017047
0.022932	0.034912
0.006559	0.011265
0.028856	0.026442
0.012381	0.043727
0.009692	0.036215
0.011517	0.013965
0.001425	0.012433
0.000512	0.005089
0.010401	0.019221
0.003675	0.007563
0.01347	0.066732
0.024283	0.031187
0.003246	0.007916
0.012133	0.077201
0.003481	0.053453
0.001311	0.013813
0.014165	0.008664
0.016864	0.001037
0.012836	0.033484
0.015955	0.016185
0.055559	0.006023
0.004043	0.028524
0.030919	0.000373
0.047995	0.040254
0.003881	0.012774
0.052851	0.021348
0.014348	0.012362
0.028764	0.018303
0.010564	0.018006
0.00639	0.011725
0.018096	0.012849
0.003072	0.015161
0.000934	0.007268
0.062897	0.097916
0.047365	0.050485
0.004849	0.000275
0.019345	0.06318
0.00145	0.062656
0.004596	0.022143
0.004427	0.012667
0.006985	0.026023
0.003683	0.01576
0.005997	0.0000293
0.036104	0.027449
0.080533	0.06207
0.020215	0.008759
0.01032	0.040519
0.055059	0.10012
0.065985	0.026261
0.018448	0.047704
0.079764	0.024892
0.006509	0.008404
0.007622	0.00976
0.005687	0.005205
0.001226	0.001163
0.009522	0.001825
0.005598	0.036899
0.001209	0.004535
0.024693	0.011835
0.004893	0.02078
0.066626	0.009448
0.0083	0.01301
0.01527	0.012522
0.019262	0.014391
0.023623	0.008722
0.049841	0.006153
0.097403	0.007138
0.018994	0.025203
0.006413	0.031224
0.011998	0.014275
0.019872	0.001594
0.007411	0.037258
0.008825	0.042875
0.037161	0.039184
0.006924	0.014734
0.002283	0.00838
0.00056	0.008167
0.005906	0.000134
0.006965	0.0181
0.023741	0.007284
0.010396	0.070022
0.001885	0.056092
0.000177	0.014019
0.003345	0.037667
0.011323	0.015682
0.009647	0.010742
0.002769	0.023238
0.004094	0.047959
0.005191	0.100109
0.004792	0.002591
0.011357	0.060802
0.020988	0.058555
0.002946	0.001029
0.008226	0.055404
0.014637	0.025529
0.020103	0.055328
0.010009	0.017287
0.008478	0.041935
0.028346	0.026235
0.020331	0.010218
0.007802	0.015537
0.023356	0.02501
0.045738	0.063447
0.03945	0.004374
0.004872	0.031591
0.016003	0.011967
0.007531	0.006554
0.045082	0.001441
0.072193	0.034289
0.010001	0.08753
0.020599	0.005409
0.074867	0.00959
0.024735	0.012594
0.014734	0.030996
0.00663	0.003892
0.017558	0.007153
0.086027	0.005644
0.016781	0.003494
0.004207	0.00924
0.00859	0.014453
0.015649	0.020447
0.002662	0.004843
0.009972	0.028759
0.007197	0.055541
0.003252	0.000938
0.005728	0.029679
0.033046	0.004806
0.015831	0.012496
0.011291	0.004027
0.012416	0.002348
0.027749	0.002874
0.031881	0.011044
0.004264	0.001661
0.006097	0.010446
0.001827	0.0000178
0.009311	0.048089
0.024338	0.05719
0.011929	0.060487
0.016559	0.03151
0.006506	0.032133
0.020706	0.04517
0.047999	0.041847
0.041458	0.046139
0.006244	0.044747
0.00888	0.017259
0.022636	0.005402
0.007693	0.027199
0.014771	0.031968
0.024524	0.016581
0.007866	0.02049
0.003	0.01466
0.004535	0.045133
0.00137	0.046691
0.0083	0.01918
0.007367	0.023894
0.019777	0.035632
0.055731	0.010662
0.051142	0.007283
0.036636	0.01131
0.014492	0.011797
0.071864	0.001515
0.043445	0.006205
0.009247	0.012707
0.037694	0.0189
0.019629	0.017331
0.002645	0.024069
0.004538	0.061326
0.002853	0.003929
0.002153	0.028318
0.008552	0.011125
0.012317	0.010949
0.004834	0.017028
0.008364	0.019407
0.006128	0.044793
0.020769	0.000209
0.015467	0.00384
0.061841	0.021847
0.010532	0.094062
0.008204	0.119547
0.005178	0.063343
0.012716	0.030791
0.019946	0.076563
0.014497	0.038551
0.007022	0.004633
0.000819	0.022378
0.026979	0.046985
0.023792	0.005706
0.010121	0.005261
0.000551	0.001733
0.006307	0.030338
0.00638	0.005944
0.007232	0.012943
0.012925	0.015045
0.015185	0.035386
0.008593	0.010453
0.004993	0.009084
0.03467	0.010752
0.011549	0.001366
0.021574	0.000736
0.011853	0.004392
0.014859	0.029509
0.005651	0.011125
0.01298	0.036984
0.00776	0.000423
0.000394	0.037496
0.003202	0.023135
0.005554	0.000672
0.004464	0.069606
0.01547	0.023056
0.006222	0.004409
0.003604	0.029731
0.004133	0.036182
0.012282	0.032419
0.018721	0.006291
0.079972	0.01968
0.075682	0.000699
0.05835	0.008624
0.016261	0.012664
0.126459	0.025771
0.054428	0.031711
0.008665	0.054253
0.036222	0.005166
0.017557	0.012418
0.021389	0.00311
0.015043	0.006984
0.022374	0.067106
0.035811	0.013916
0.025199	0.015311
0.010086	0.003993
0.016452	0.007183
0.01527	0.006471
0.014089	0.013887
0.095226	0.004664
0.026162	0.008292
0.007681	0.011742
0.016186	0.002982
0.024663	0.010467
0.007238	0.005214
0.022	0.013616
0.005709	0.002266
0.029743	0.002177
0.008046	0.008543
0.00618	0.02797
0.00918	0.059591
0.006853	0.022357
0.005009	0.017863
0.011575	0.04698
0.001163	0.039133
0.002192	0.056226
0.012191	0.058706
0.008431	0.011593
0.02224	0.025918
0.003466	0.048154
0.000417	0.006824
0.008296	0.043611
0.007108	0.02873
0.008532	0.135795
0.028029	0.108199
0.019168	0.014918
0.02493	0.036153
0.002429	0.037082
0.00333	0.035041
0.022318	0.000933
0.021168	0.006629
0.01781	0.053953
0.007384	0.00247
0.002502	0.038789
0.000331	0.012637
0.022157	0.043143
0.017533	0.007092
0.094171	0.015848
0.049898	0.026086
0.004974	0.030911
0.004397	0.022647
0.000471	0.001318
0.015621	0.044418
0.002393	0.058765
0.001352	0.014398
0.010077	0.0000976
0.031922	0.03669
0.019812	0.007313
0.021177	0.007732
0.002538	0.040507
0.004423	0.024665
0.001437	0.010768
0.008238	0.025319
0.0142	0.00472
0.020357	0.002538
0.009608	0.024486
0.011158	0.014167
0.028313	0.043207
0.004209	0.036181
0.009861	0.03924
0.017211	0.014632
0.025347	0.016507
0.024247	0.029637
0.011813	0.023553
0.023133	0.046471
0.020913	0.068603
0.020195	0.006591
0.002106	0.030057
0.019012	0.009041
0.012847	0.000363
0.010047	0.00594
0.08949	0.046652
0.009766	0.022019
0.09583	0.007107
0.000636	0.009091
0.051786	0.023431
0.048159	0.078515
0.031361	0.091782
0.0289	0.025858
0.00996	0.025963
0.004104	0.014323
0.005197	0.000948
0.04524	0.014631
0.053243	0.047073
0.06207	0.069983
0.0398	0.000916
0.025609	0.031024
0.011788	0.023027
0.059871	0.004032
0.003488	0.007547
0.006908	0.002951
0.00195	0.033053
0.01471	0.014764
0.004858	0.03985
0.013656	0.0228
0.00263	0.048212
0.003683	0.04784
0.003409	0.045613
0.011633	0.022191
0.011301	0.064847
0.00995	0.006106
0.017647	0.030966
0.006013	0.034153
0.00381	0.069332
0.00511	0.18428
0.002192	0.030783
0.004051	0.020104
0.008913	0.005809
0.006716	0.000916
0.003821	0.001963
0.007631	0.011373
0.00053	0.023391
0.006531	0.066109
0.008183	0.113741
0.009517	0.036782
0.021981	0.05912
0.006105	0.022199
0.003937	0.002011
0.01414	0.00867
0.004039	0.009334
0.009091	0.002387
0.014308	0.003729
0.008142	0.015522
0.013023	0.018194
0.018688	0.043974
0.015061	0.010592
0.017366	0.01966
0.007199	0.007884
0.005675	0.020959
0.052402	0.014525
0.156704	0.004726
0.032479	0.014704
0.084379	0.002155
0.038314	0.00733
0.033577	0.006817
0.064828	0.096065
0.004053	0.082634
0.008606	0.015181
0.015272	0.042853
0.002123	0.014851
0.008992	0.020418
0.029469	0.005372
0.044757	0.002054
0.017082	0.034612
0.004512	0.050308
0.030918	0.023149
0.001571	0.015001
0.004892	0.027957
0.021386	0.093672
0.051882	0.117991
0.014067	0.003237
0.012517	0.110942
0.053267	0.031664
0.002367	0.038347
0.009355	0.031764
0.038361	0.015336
0.023414	0.014681
0.006168	0.079311
0.020505	0.0000434
0.026884	0.00746
0.014209	0.005588
0.049743	0.005935
0.015695	0.020107
0.031688	0.053338
0.002704	0.002045
0.012392	0.019607
0.001663	0.001103
0.010281	0.016508
0.001751	0.030976
0.015293	0.019469
0.154956	0.026136
0.025242	0.0145
0.01706	0.0000505
0.019341	0.001356
0.013549	0.038047
0.005934	0.013655
0.00105	0.015757
0.102454	0.079539
0.080458	0.050797
0.045875	0.036818
0.046659	0.02869
0.035755	0.093714
0.164349	0.030827
0.001112	0.03286
0.025754	0.092331
0.004316	0.019411
0.018418	0.016547
0.013179	0.006023
0.005877	0.007578
0.006519	0.035176
0.035343	0.045965
0.054405	0.011031
0.036939	0.006468
0.0012	0.032979
0.000986	0.006725
0.00208	0.057556
0.00041	0.001413
0.018721	0.009598
0.015542	0.00286
0.009691	0.020413
0.021286	0.053028
0.001545	0.051045
0.011309	0.092752
0.105717	0.002155
0.064786	0.008182
0.006339	0.004041
0.015179	0.071856
0.001875	0.011277
0.022092	0.050811
0.004654	0.017925
0.012913	0.085314
0.010284	0.035261
0.005693	0.049821
0.018165	0.01158
0.015571	0.016758
0.02386	0.003742
0.025986	0.048259
0.030994	0.011004
0.04378	0.020227
0.062937	0.01997
0.087208	0.016146
0.004329	0.013768
0.002834	0.042323
0.025323	0.003718
0.033083	0.027626
0.008361	0.021486
0.016523	0.002032
0.028848	0.00635
0.00258	0.016615
0.01627	0.03404
0.025917	0.007397
0.012717	0.034959
0.032049	0.043193
0.008546	0.005283
0.024967	0.015904
0.001962	0.015652
0.021992	0.034292
0.00141	0.039266
0.034016	0.027067
0.067996	0.000326
0.008318	0.038577
0.011573	0.000486
0.020226	0.032801
0.004756	0.043976
0.012612	0.069177
0.011479	0.003773
0.035784	0.022545
0.043904	0.02805
0.015765	0.021269
0.00955	0.005643
0.001603	0.009284
0.015076	0.010601
0.012426	0.006838
0.015381	0.098399
0.000875	0.127685
0.001468	0.041635
0.015165	0.011694
0.025145	0.048239
0.01798	0.004288
0.088034	0.004583
0.026078	0.063015
0.031484	0.05067
0.001947	0.052138
0.010974	0.031547
0.008463	0.011556
0.020441	0.055277
0.059047	0.008831
0.000141	0.004605
0.010448	0.033282
0.024563	0.016922
0.014914	0.05336
0.012739	0.038831
0.036279	0.008317
0.008369	0.022012
0.019325	0.040333
0.016744	0.126463
0.004169	0.010742
0.079007	0.035596
0.025633	0.050587
0.065445	0.016649
0.003919	0.135778
0.047801	0.02358
0.017509	0.036921
0.006902	0.043815
0.038416	0.014983
0.027093	0.001015
0.000762	0.001424
0.003001	0.019062
0.002522	0.014349
0.002843	0.008496
0.035815	0.008034
0.001381	0.064572
0.000574	0.021014
0.000168	0.015564
0.044321	0.013778
0.049044	0.001493
0.024403	0.037412
0.00841	0.015011
0.00145	0.008005
0.015539	0.000776
0.012018	0.011982
0.004593	0.044648
0.134895	0.083944
0.017775	0.039194
0.005666	0.005706
0.015453	0.063653
0.008142	0.034752
0.015817	0.032697
0.036698	0.029044
0.021498	0.000308
0.020305	0.022648
0.036498	0.035255
0.044758	0.004886
0.046996	0.025778
0.086745	0.017916
0.096234	0.013936
0.003155	0.026267
0.001323	0.000551
0.006155	0.015118
0.005787	0.005863
0.017681	0.029836
0.012151	0.006812
0.003518	0.000331
0.002185	0.007623
0.003503	0.002875
0.000353	0.030972
0.016881	0.002146
0.030855	0.015243
0.026898	0.011622
0.005683	0.004262
0.014201	0.023709
0.015754	0.016127
0.00681	0.005772
0.004752	0.007529
0.017237	0.049885
0.015285	0.034966
0.009455	0.026934
0.008961	0.011154
0.111225	0.014615
0.043775	0.046476
0.092576	0.002468
0.016688	0.028013
0.00054	0.061744
0.009858	0.001764
0.009388	0.025167
0.006038	0.014911
0.013428	0.050985
0.002892	0.076488
0.004613	0.002172
0.003913	0.034926
0.003386	0.026168
0.004158	0.007059
0.006433	0.001949
0.002688	0.007206
0.054462	0.005133
0.010671	0.009805
0.001346	0.061645
0.040809	0.034767
0.027061	0.057933
0.03619	0.030806
0.031319	0.037112
0.106668	0.051427
0.023279	0.052963
0.00143	0.003664
0.002176	0.020323
0.009138	0.007408
0.01701	0.001655
0.003658	0.018724
0.002469	0.018664
0.006054	0.018802
0.009993	0.013761
0.007258	0.007725
0.004774	0.016016
0.004044	0.00718
0.001324	0.035964
0.016007	0.016984
0.012951	0.015412
0.010044	0.019657
0.005182	0.001025
0.000742	0.000979
0.001374	0.035563
0.002449	0.011937
0.095535	0.000372
0.101421	0.018186
0.047051	0.020031
0.083988	0.006121
0.059819	0.002267
0.147283	0.006565
0.054756	0.00868
0.0319	0.042292
0.026922	0.035891
0.001021	0.00585
0.005093	0.003529
0.001379	0.017486
0.111308	0.00604
0.004306	0.016735
0.005562	0.009404
0.005583	0.031503
0.040978	0.02526
0.02733	0.007789
0.001064	0.002275
0.021983	0.057971
0.001928	0.039668
0.002343	0.002845
0.002943	0.013051
0.012219	0.00572
0.000641	0.048266
0.015842	0.008467
0.013406	0.021725
0.010422	0.022223
0.007785	0.014075
0.010152	0.043046
0.019272	0.070572
0.002005	0.001088
0.014157	0.049594
0.009506	0.081638
0.007577	0.010342
0.00065	0.010013
0.029664	0.003369
0.023052	0.00954
0.006493	0.000777
0.01844	0.002608
0.020788	0.016833
0.004034	0.033601
0.007266	0.011655
0.004622	0.012779
0.012641	0.01819
0.028038	0.031115
0.001437	0.018472
0.025223	0.008407
0.000353	0.004298
0.05657	0.018618
0.003982	0.016369
0.001984	0.004726
0.012077	0.02044
0.058231	0.023409
0.029972	0.03288
0.008049	0.032468
0.00639	0.015039
0.041782	0.016314
0.027392	0.001623
0.016993	0.028429
0.008988	0.01586
0.002243	0.000947
0.005313	0.028084
0.020674	0.048653
0.029086	0.0659
0.032008	0.01758
0.001601	0.104606
0.019673	0.003516
0.029269	0.019168
0.017186	0.015481
0.018457	0.034794
0.027703	0.06839
0.095546	0.06235
0.023452	0.010652
0.014616	0.013914
0.023382	0.009009
0.000645	0.003676
0.018157	0.026733
0.021014	0.00901
0.000613	0.015374
0.016394	0.012569
0.016848	0.018774
0.010017	0.006189
0.04708	0.02952
0.006636	0.008028
0.012079	0.011812
0.0000474	0.043186
0.008132	0.018886
0.00000596	0.030192
0.00564	0.024917
0.00099	0.016781
0.005994	0.020663
0.031138	0.003619
0.028917	0.018513
0.058056	0.018977
0.068226	0.001073
0.041582	0.07203
0.003662	0.009774
0.072475	0.017629
0.018121	0.006381
0.036423	0.00387
0.077015	0.003989
0.058935	0.026977
0.020062	0.011331
0.009202	0.019694
0.011955	0.000933
0.021213	0.031398
0.034249	0.023889
0.001965	0.055423
0.010074	0.018949
0.002756	0.011491
0.001694	0.006759
0.022177	0.013597
0.002981	0.013101
0.002802	0.015577
0.016183	0.013093
0.006201	0.013042
0.002409	0.056073
0.004293	0.074691
0.015173	0.061139
0.042653	0.018163
0.035743	0.061859
0.100349	0.031345
0.000707	0.067956
0.007785	0.024054
0.00577	0.111715
0.006705	0.028997
0.005202	0.00752
0.031647	0.003679
0.031186	0.006156
0.035281	0.010898
0.01492	0.002403
0.000503	0.029077
0.014871	0.019734
0.006489	0.014671
0.001018	0.04973
0.011676	0.044089
0.003295	0.025426
0.005688	0.026291
0.013513	0.004269
0.006792	0.023602
0.006899	0.041542
0.008607	0.01073
0.009819	0.040532
0.000496	0.016514
0.009046	0.007056
0.002238	0.015168
0.000718	0.061983
0.045719	0.008214
0.095472	0.010499
0.028358	0.013397
0.005726	0.035639
0.035596	0.006384
0.030059	0.010705
0.0223	0.057218
0.009383	0.022912
0.043442	0.017708
0.015733	0.044794
0.044961	0.004873
0.108517	0.065663
0.093624	0.004183
0.025691	0.013497
0.005388	0.009277
0.009829	0.001316
0.004531	0.006923
0.020591	0.00869
0.105372	0.017593
0.023277	0.008082
0.118032	0.033193
0.0622	0.007019
0.012216	0.017356
0.012934	0.00585
0.026537	0.012763
0.004145	0.012733
0.000472	0.006216
0.009227	0.011859
0.010349	0.017498
0.002156	0.034511
0.078142	0.008843
0.00866	0.009455
0.027275	0.075638
0.036427	0.000809
0.002738	0.032433
0.011913	0.084912
0.010125	0.015454
0.007886	0.024919
0.007503	0.042734
0.009171	0.066458
0.006321	0.141381
0.008036	0.003509
0.005759	0.036132
0.017481	0.051159
0.029312	0.011101
0.004934	0.043885
0.002391	0.006634
0.006884	0.040813
0.004338	0.01112
0.051279	0.029712
0.006092	0.000422
0.005917	0.005253
0.002025	0.00081
0.015763	0.024899
0.026785	0.014493
0.006213	0.020346
0.012525	0.014223
0.004213	0.031873
0.056208	0.083994
0.006762	0.095262
0.016123	0.086554
0.014222	0.00546
0.007546	0.014421
0.001704	0.009801
0.004181	0.005528
0.008623	0.001002
0.002156	0.003604
0.012747	0.011289
0.048443	0.012704
0.054024	0.022976
0.004959	0.028243
0.001015	0.011565
0.001276	0.041825
0.003312	0.010523
0.007624	0.040129
0.007063	0.017746
0.002954	0.023772
0.009	0.004235
0.007896	0.013154
0.00194	0.031861
0.003304	0.027893
0.001198	0.015992
0.008886	0.089586
0.005404	0.017551
0.030252	0.001979
0.052244	0.025459
0.014729	0.007525
0.009458	0.011999
0.024511	0.018874
0.029157	0.026536
0.011676	0.012672
0.003989	0.03368
0.084392	0.007703
0.134562	0.02788
0.102534	0.001857
0.001476	0.086219
0.008033	0.005102
0.019217	0.007211
0.008616	0.024587
0.002508	0.009626
0.018079	0.04512
0.075057	0.009352
0.027126	0.014721
0.029592	0.00557
0.005984	0.007874
0.003669	0.024069
0.002514	0.002693
0.001199	0.008704
0.009499	0.014908
0.02857	0.013322
0.000767	0.061882
0.00125	0.002003
0.014743	0.006286
0.009596	0.043977
0.008534	0.022966
0.011086	0.007896
0.004601	0.037158
0.002123	0.041803
0.000133	0.069606
0.033508	0.031887
0.026853	0.020159
0.016194	0.063173
0.012567	0.024022
0.003722	0.006424
0.051176	0.027306
0.03143	0.060405
0.043633	0.00169
0.03264	0.006062
0.023715	0.041069
0.005929	0.033233
0.000112	0.002703
0.11835	0.006893
0.067268	0.033094
0.006974	0.001623
0.034334	0.068084
0.001469	0.011611
0.011981	0.034991
0.053424	0.02865
0.040223	0.002131
0.042458	0.008359
0.033055	0.001371
0.005213	0.008094
0.011047	0.003786
0.015077	0.040606
0.011274	0.024915
0.008593	0.002085
0.002286	0.033345
0.012739	0.012869
0.005875	0.010046
0.108521	0.045686
0.077597	0.022426
0.013275	0.004983
0.007929	0.009604
0.008843	0.034779
0.036735	0.021519
0.004802	0.001066
0.000334	0.012502
0.001273	0.03502
0.00647	0.016787
0.020007	0.01391
0.015708	0.010829
0.003212	0.021201
0.032689	0.004414
0.024417	0.022938
0.008012	0.014942
0.02463	0.041222
0.001602	0.073446
0.000306	0.002588
0.014358	0.022765
0.077058	0.000928
0.027595	0.001141
0.021742	0.011895
0.001248	0.010561
0.055063	0.051752
0.004662	0.003759
0.000277	0.025802
0.025557	0.008405
0.002092	0.002615
0.004998	0.024552
0.01327	0.016764
0.001093	0.000252
0.002753	0.036134
0.008106	0.02479
0.009102	0.002125
0.013541	0.022338
0.006183	0.012
0.007311	0.051842
0.00769	0.002175
0.005334	0.000107
0.005488	0.006885
0.00000688	0.001538
0.003587	0.010188
0.005785	0.007966
0.001012	0.005944
0.004376	0.009197
0.003905	0.009675
0.006773	0.001262
0.002383	0.025847
0.022535	0.060829
0.006074	0.006439
0.086385	0.033932
0.036755	0.015793
0.045199	0.01786
0.017096	0.021445
0.01661	0.001842
0.005354	0.002626
0.025262	0.015003
0.087539	0.001091
0.028357	0.007632
0.0000455	0.004108
0.063618	0.029108
0.037886	0.016342
0.019694	0.017483
0.019217	0.029333
0.08275	0.03387
0.036722	0.02888
0.002607	0.004365
0.045365	0.005598
0.10229	0.014572
0.009514	0.037548
0.033161	0.004975
0.005158	0.028657
0.061244	0.04813
0.013135	0.127732
0.003259	0.051607
0.002444	0.044107
0.008128	0.056522
0.015385	0.017931
0.023705	0.008789
0.011056	0.075434
0.009664	0.032817
0.005676	0.022659
0.021838	0.001685
0.000313	0.03602
0.010608	0.034907
0.013235	0.000448
0.070372	0.000857
0.019107	0.008475
0.007012	0.008388
0.004536	0.021698
0.108475	0.045382
0.056719	0.040333
0.100348	0.007422
0.02312	0.089068
0.093111	0.012562
0.053769	0.001239
0.00997	0.066945
0.005998	0.056044
0.010359	0.021513
0.008945	0.008905
0.031354	0.022745
0.035076	0.003145
0.016499	0.04516
0.002686	0.00454
0.001299	0.037957
0.029309	0.024769
0.013763	0.044902
0.006701	0.025631
0.00056	0.016
0.024418	0.003103
0.014571	0.04096
0.008999	0.043323
0.003333	0.043782
0.000247	0.033282
0.009748	0.017436
0.016529	0.007793
0.003967	0.008957
0.018335	0.001901
0.011283	0.006377
0.015165	0.039936
0.060908	0.009238
0.066091	0.008567
0.007659	0.029781
0.001543	0.010733
0.010018	0.012256
0.000218	0.024264
0.001882	0.062419
0.005599	0.00419
0.008122	0.005945
0.00134	0.024563
0.018969	0.006757
0.048705	0.006178
0.018969	0.063329
0.002051	0.009635
0.005737	0.013653
0.010989	0.002159
0.010734	0.041883
0.006218	0.010661
0.003251	0.051949
0.003121	0.016562
0.006864	0.005317
0.011332	0.010736
0.00381	0.007075
0.005122	0.015946
0.001587	0.044518
0.00458	0.000518
0.004045	0.00694
0.00274	0.029316
0.016394	0.03407
0.013802	0.015102
0.0005	0.015816
0.003595	0.002696
0.002386	0.014259
0.0000777	0.015669
0.026684	0.036394
0.128532	0.056149
0.028833	0.050057
0.003476	0.039089
0.004719	0.064612
0.015684	0.04184
0.007582	0.036694
0.015369	0.009441
0.00278	0.026368
0.018	0.001667
0.0151	0.053936
0.005268	0.006622
0.025201	0.01147
0.039524	0.012321
0.001615	0.063939
0.004026	0.100409
0.015866	0.052835
0.013715	0.058256
0.02967	0.145139
0.021486	0.050305
0.011075	0.032263
0.017842	0.020547
0.006128	0.098592
0.001635	0.003821
0.009664	0.016757
0.004726	0.044179
0.02095	0.073705
0.025767	0.022199
0.002088	0.00884
0.007484	0.000429
0.0101	0.013911
0.016652	0.018837
0.021844	0.049538
0.002666	0.024035
0.010487	0.01628
0.007593	0.040019
0.017929	0.022386
0.000436	0.010501
0.016084	0.058804
0.003832	0.001361
0.005229	0.012401
0.001018	0.000171
0.009243	0.002784
0.010296	0.016838
0.005056	0.012814
0.002433	0.009841
0.044327	0.038756
0.0605	0.088293
0.067446	0.069721
0.008336	0.02008
0.021254	0.043305
0.007312	0.00024
0.023568	0.033958
0.102925	0.006221
0.01889	0.003406
0.019159	0.01159
0.003583	0.011985
0.000116	0.001951
0.0000973	0.01874
0.003073	0.00914
0.010094	0.011402
0.021338	0.033469
0.021424	0.02424
0.043155	0.021149
0.051534	0.098762
0.020994	0.030513
0.008617	0.079163
0.063384	0.032529
0.012206	0.040297
0.000777	0.008891
0.007337	0.069249
0.001045	0.071054
0.047052	0.003257
0.035514	0.031978
0.037627	0.018789
0.037797	0.004132
0.02068	0.002598
0.006037	0.03662
0.007785	0.008696
0.091827	0.002906
0.029292	0.03759
0.034489	0.001619
0.046887	0.009906
0.064352	0.01962
0.015477	0.022788
0.020901	0.050329
0.005015	0.015272
0.015136	0.041773
0.028396	0.001298
0.007223	0.008706
0.03489	0.00098
0.005357	0.020556
0.006647	0.011214
0.058728	0.016749
0.06294	0.008545
0.004305	0.001123
0.00893	0.009979
0.00777	0.000439
0.000874	0.014437
0.007098	0.00969
0.014816	0.00487
0.007476	0.030205
0.003966	0.030935
0.007573	0.005948
0.006157	0.008265
0.000426	0.003284
0.005301	0.00304
0.032071	0.066751
0.011153	0.027088
0.000656	0.018143
0.006242	0.064615
0.007615	0.02724
0.011798	0.007283
0.005608	0.05289
0.024171	0.031417
0.027841	0.011161
0.001571	0.028077
0.002993	0.022817
0.001769	0.015147
0.011463	0.026139
0.010175	0.021476
0.014817	0.020911
0.011109	0.001484
0.003893	0.1311
0.004184	0.007742
0.009022	0.017066
0.007635	0.028029
0.027003	0.01248
0.007417	0.004676
0.005267	0.109546
0.012708	0.007544
0.00316	0.031104
0.014131	0.01311
0.002684	0.027312
0.006707	0.024131
0.002324	0.033298
0.011397	0.01288
0.027167	0.026887
0.055881	0.010741
0.03623	0.037566
0.022622	0.007474
0.026615	0.011363
0.009404	0.008682
0.047078	0.004271
0.021929	0.030568
0.000222	0.007109
0.008751	0.004884
0.042007	0.022623
0.048334	0.009141
0.012656	0.000207
0.053845	0.017872
0.022376	0.003332
0.033911	0.00122
0.007526	0.001337
0.0097	0.036482
0.008676	0.065316
0.016618	0.050256
0.041457	0.011644
0.050712	0.015953
0.001219	0.004928
0.000201	0.009609
4.57e-007	0.0000425
0.007536	0.027172
0.002523	0.00068
0.069558	0.013877
0.017148	0.015155
0.001209	0.024205
0.008007	0.027573
0.026824	0.074728
0.01188	0.113614
0.028042	0.023654
0.001952	0.003494
0.018345	0.015835
0.017046	0.002742
0.119302	0.064899
0.025776	0.006461
0.000764	0.064974
0.041533	0.010746
0.009408	0.023167
0.030241	0.030659
0.009941	0.030218
0.020197	0.017673
0.083892	0.018024
0.003676	0.026787
0.000398	0.01682
0.006871	0.029335
0.010147	0.009967
0.01469	0.007565
0.005444	0.031325
0.002349	0.011188
0.01293	0.01392
0.017107	0.034392
0.043078	0.007399
0.012146	0.023429
0.008265	0.059492
0.02088	0.166537
0.015058	0.100449
0.062247	0.007553
0.037852	0.005413
0.002342	0.01774
0.067034	0.017067
0.006562	0.026917
0.006294	0.008343
0.068141	0.086536
0.066933	0.090402
0.051541	0.042592
0.040831	0.002979
0.061389	0.047942
0.03489	0.031284
0.018709	0.01831
0.002061	0.025569
0.003078	0.075245
0.019381	0.038893
0.025191	0.019684
0.025793	0.038763
0.003087	0.066439
0.005942	0.035326
0.002055	0.088308
0.022269	0.01518
0.112062	0.013056
0.006171	0.062214
0.003623	0.07594
0.006716	0.113491
0.003031	0.036708
0.003279	0.037466
0.036359	0.020428
0.039951	0.015925
0.00813	0.020876
0.001546	0.052982
0.00845	0.003874
0.011145	0.000521
0.005597	0.029347
0.007545	0.011471
0.021966	0.005399
0.028515	0.095551
0.019866	0.0000687
0.010517	0.00483
0.043738	0.015929
0.012143	0.008029
0.008328	0.025223
0.008239	0.054668
0.003923	0.11509
0.019824	0.0188
0.015906	0.00627
0.008347	0.033459
0.013225	0.06467
0.007252	0.012928
0.00043	0.00819
0.002558	0.060419
0.001599	0.10351
0.004308	0.078067
0.023363	0.063513
0.021454	0.026019
0.002277	0.021636
0.017739	0.002812
0.003839	0.0074
0.006303	0.00112
0.00061	0.046034
0.007968	0.020565
0.003655	0.010542
0.009589	0.009654
0.004465	0.011269
0.003357	0.022906
0.011918	0.052365
0.011249	0.041276
0.001155	0.051365
0.008224	0.0356
0.014852	0.03231
0.003056	0.098523
0.005868	0.059494
0.002151	0.004941
0.013987	0.00685
0.008797	0.040255
0.000807	0.059015
0.011209	0.024982
0.054322	0.062468
0.004023	0.025572
0.012539	0.012767
0.015945	0.127166
0.02492	0.007475
0.062337	0.070953
0.019132	0.046422
0.00918	0.03112
0.02198	0.007185
0.017957	0.01344
0.033522	0.007512
0.032094	0.009961
0.063691	0.01605
0.007246	0.03364
0.031213	0.011265
0.015605	0.009547
0.003337	0.013943
0.006783	0.017024
0.007959	0.040562
0.011413	0.080185
0.021017	0.015679
0.026992	0.003797
0.010901	0.008644
0.034433	0.013144
0.049921	0.018311
0.0302	0.004251
0.020323	0.046542
0.010963	0.009563
0.015357	0.014313
0.069254	0.028229
0.021111	0.048921
0.008183	0.019427
0.007887	0.00236
0.020567	0.042625
0.00806	0.060756
0.004913	0.107076
0.004316	0.008067
0.007788	0.03381
0.02477	0.031145
0.005247	0.01032
0.023975	0.031745
0.005867	0.035097
0.008775	0.006317
0.005445	0.008423
0.00622	0.002236
0.01843	0.066821
0.011709	0.013336
0.001113	0.008301
0.000492	0.107054
0.007347	0.095838
0.002599	0.048313
0.020546	0.087845
0.017175	0.036035
0.016192	0.080806
0.006152	0.038121
0.002447	0.026042
0.007747	0.022783
0.01821	0.001
0.001655	0.004908
0.095643	0.074568
0.020416	0.02168
0.082334	0.013646
0.007784	0.035364
0.001178	0.033562
0.019043	0.000263
0.025906	0.010381
0.005644	0.024089
0.007329	0.016684
0.011671	0.001638
0.011313	0.015011
0.004393	0.025736
0.0000262	0.039763
0.00136	0.080323
0.009093	0.048475
0.00862	0.025848
0.009843	0.007953
0.001283	0.014025
0.004834	0.029793
0.009307	0.006701
0.012615	0.094144
0.03565	0.010163
0.054714	0.025863
0.038827	0.083902
0.070136	0.083014
0.005137	0.042094
0.069008	0.017935
0.017297	0.084495
0.0814	0.000858
0.038707	0.01979
0.003439	0.003211
0.009585	0.017567
0.016708	0.012517
0.005424	0.011231
0.010246	0.015416
0.000422	0.00525
0.003616	0.005744
0.011939	0.008244
0.032753	0.020074
0.110342	0.018562
0.035408	0.015027
0.015152	0.021205
0.002592	0.001822
0.007414	0.002342
0.006064	0.008013
0.013181	0.008684
0.013282	0.016432
0.013776	0.021439
0.010174	0.060898
0.053427	0.044535
0.064946	0.007398
0.089107	0.01123
0.018633	0.089368
0.038767	0.005167
0.017664	0.029044
0.064201	0.068005
0.002062	0.004957
0.025579	0.034858
0.006608	0.034278
0.012403	0.012595
0.011201	0.035598
0.015317	0.000146
0.068614	0.030879
0.05535	0.012791
0.017583	0.021386
0.100109	0.068556
0.0322	0.01368
0.005942	0.005768
0.033717	0.039475
0.008479	0.067718
0.007027	0.012362
0.029065	0.011182
0.000441	0.003098
0.003503	0.009075
0.0000356	0.008669
0.003137	0.000402
0.00926	0.023123
0.015166	0.022771
0.002008	0.014188
0.012299	0.00077
0.045085	0.059342
0.121326	0.011431
0.029575	0.031927
0.019739	0.037643
0.006479	0.018121
0.002157	0.001308
0.009333	0.025684
0.003404	0.038943
0.007834	0.064815
0.012615	0.026963
0.037956	0.023588
0.024238	0.090791
0.052186	0.030771
0.011452	0.071151
0.011582	0.007988
0.011935	0.002449
0.045697	0.071664
0.009778	0.05181
0.01258	0.021427
0.014358	0.020546
0.000443	0.001391
0.091894	0.020461
0.006352	0.001427
0.000475	0.080244
0.024546	0.022517
0.00444	0.017872
0.006649	0.034911
0.005477	0.005841
0.026176	0.029145
0.101179	0.001775
0.002276	0.019173
0.003917	0.019925
0.020056	0.020619
0.004656	0.018352
0.005716	0.057428
0.0063	0.056398
0.007345	0.053126
0.016767	0.039396
0.004921	0.008635
0.008499	0.014913
0.008702	0.034759
0.016053	0.00568
0.003075	0.003129
0.003798	0.102409
0.004949	0.007488
0.035096	0.016305
0.010663	0.024267
0.01941	0.010413
0.0282	0.019608
0.016155	0.027217
0.023491	0.01943
0.009977	0.047517
0.046822	0.027116
0.019095	0.052673
0.003068	0.004532
0.024529	0.036302
0.014724	0.031666
0.031334	0.011654
0.001757	0.024463
0.014861	0.042727
0.008524	0.04264
0.000755	0.024313
0.00661	0.007901
0.003092	0.012128
0.009399	0.008494
0.102662	0.010252
0.000294	0.009731
0.004632	0.001593
0.023967	0.053658
0.049912	0.013281
0.022406	0.043046
0.094315	0.026839
0.007928	0.082873
0.029553	0.002283
0.03681	0.037407
0.003934	0.03521
0.005774	0.003189
0.000672	0.011346
0.001052	0.005717
[truncated: 41,894 more rows]
