# Supplementary material for: Stromule extension along microtubules coordinated with actin-mediated anchoring guides perinuclear chloroplast movement during innate immunity
Source: eLife. 2018 Jan 17;7:e23625. doi: 10.7554/eLife.23625 (PMC5815851; doi:10.7554/eLife.23625)
Supplement: Figure 5—source data 2. — Statistical analyses and the graph of the MT distribution presented in Figure 5F-H were generated by Prism7. [file elife-23625-fig5-data2.zip › Figure 5-source file 3/710 Length.txt]

NN	WT
212.261	135.163
199.225	88.4026
129.048	44.0642
92.4104	148.613
126.097	175.275
132.705	55.9527
257.067	23.5518
23.2091	350.366
75.7962	46.9309
121.355	250.824
188.397	85.5971
82.2106	28.9733
209.624	75.4527
155.474	53.6588
136.235	234.381
108.252	45.7305
318.198	94.3821
240.481	30.9343
86.9734	204.949
68.3655	40.905
106.716	228.265
56.8037	31.1741
134.5	155.803
113.035	71.7485
281.714	68.8043
128.129	157.274
124.139	49.239
85.9513	31.6
62.4376	69.6985
195.54	257.889
18.4061	124.462
94.9755	31.2443
118.163	218.37
62.2275	21.0641
231.662	94.4927
143.456	39.1073
13.9859	99.0078
213.505	128.364
82.6507	60.6866
149.672	29.2627
289.284	94.2836
74.6541	59.1651
85.0196	85.4699
58.4872	71.5348
17.1485	149.271
53.4366	61.9731
180.771	84.2014
101.221	47.7294
146.493	117.502
121.203	10.0458
163.257	78.0604
22.0316	75.6814
165.803	114.251
38.0793	102.902
53.9935	41.5758
253.236	11.9479
39.0529	135.866
92.4013	25.8909
77.28	66.4231
139.085	14.0655
116.391	49.1946
80.8629	69.3556
112.593	59.8152
48.9731	139.42
146.975	36.4357
171.484	12.0944
116.593	127.193
34.0761	352.777
339.348	116.482
162.457	69.6821
164.943	25.0214
46.1737	20.2216
15.1859	108.06
46.2376	105.524
45.2331	63.002
208.91	136.35
39.6128	51.4405
160.147	123.363
11.9672	255.707
49.0792	74.1384
111.005	103.298
13.0853	95.3447
58.2956	54.4113
80.1755	60.9348
64.4911	130.252
111.06	46.8833
88.6766	31.5459
133.452	85.6306
17.0113	45.2325
92.5236	66.8979
33.4733	17.6751
74.4907	15.9281
42.3899	48.8877
224.081	38.2814
51.4897	25.1064
43.0003	166.321
85.7154	41.1871
62.677	35.2685
37.29	128.219
43.9207	20.0887
131.09	128.651
100.88	29.8566
141.477	80.8164
68.9252	96.4801
100.297	53.3903
90.1211	82.6518
85.5534	44.8255
77.4054	26.3057
74.7909	121.339
132.517	77.6038
90.9767	80.4818
83.6755	50.7964
214.01	51.0389
109.377	84.0533
157.711	73.1831
40.5835	51.3856
82.4545	19.3614
76.6917	67.5971
119.167	26.1062
43.4883	42.864
109.805	61.8081
72.9197	72.7148
71.7102	38.0686
130.146	19.114
31.2106	42.8084
41.9482	78.3881
28.0557	129.326
79.3741	10.6924
67.9526	140.766
111.825	48.853
24.2557	13.0237
71.2707	18.4295
113.901	29.475
45.5749	17.7769
200.433	21.3085
18.5181	75.3791
120.659	48.3661
20.0238	59.208
76.6871	38.6053
36.3112	51.5008
32.6803	32.4126
136.653	35.8711
37.4279	41.0933
19.0794	33.5209
81.4267	39.3909
16.8235	43.7813
125.392	21.8308
29.8344	66.8786
55.1448	52.4507
55.4532	19.1209
29.7698	47.681
37.6759	98.4112
50.5537	84.1269
102.27	49.1873
28.479	112.477
42.7635	37.1376
41.1297	26.1557
16.9135	21.0593
60.3044	58.6378
69.3335	47.9583
43.3594	51.8627
157.611	47.2976
66.0001	68.4258
16.1131	44.1481
192.931	44.4938
94.8889	30.9418
60.4594	14.2323
47.1206	47.3871
17.1384	69.0676
63.4434	25.9644
93.7137	119.56
81.8828	47.2769
59.3259	52.837
80.4574	25.0364
54.1444	32.245
149.069	89.1911
38.8577	39.1066
18.8602	58.3346
71.4648	76.6051
58.7278	163.454
54.1635	15.0173
32.8947	18.2893
61.8664	82.4486
65.1036	17.0896
137.284	89.323
43.3219	15.7336
30.2907	23.2543
61.4015	14.9042
40.1341	21.9933
10.8072	21.8837
25.8958	26.1672
42.1074	30.2202
62.3573	11.2013
56.4515	54.0225
38.4964	47.5149
38.2949	32.9445
31.6655	19.4279
36.4727	59.4854
138.36	23.6275
63.1784	58.6112
37.4177	11.2326
29.039	22.1
44.7813	23.8256
43.0374	48.7149
32.7153	18.1338
74.8584	33.1849
59.4329	49.9592
87.2595	41.1402
23.7726	20.4917
38.194	36.8357
61.3428	67.4078
142.413	48.8829
25.065	14.297
73.292	38.8432
91.4779	25.3735
82.684	53.4837
216.663	21.4906
59.0755	13.99
41.3768	24.9118
168.999	16.364
64.9665	105.452
12.0102	67.4423
25.8776	63.3348
56.2	13.1123
132.317	17.5957
14.4954	60.3103
51.2517	32.2109
68.5715	28.0346
23.2182	11.8663
101.959	12.915
166.167	58.4012
61.6523	24.671
56.5802	29.4931
57.716	21.9328
70.1888	34.1338
51.7094	59.8999
88.7729	21.5786
25.3303	15.7675
22.7885	24.3085
50.8424	32.9145
48.2507	34.4542
32.3509	10.5522
45.7017	20.4008
136.379	77.3327
88.632	52.9933
94.448	27.1996
54.0713	37.1036
53.0129	43.9894
17.9576	82.9605
19.8466	45.7438
79.2192	40.3658
24.1021	93.2749
53.5778	22.1424
32.2871	29.7566
16.3975	19.4379
29.8619	70.2857
29.3631	56.4803
47.5833	31.9546
80.631	31.8891
45.0016	39.9144
14.5275	56.0912
68.414	12.4856
38.7738	16.0423
20.3415	23.5274
56.0586	49.6181
58.2045	22.649
90.886	53.4946
96.2795	17.4977
23.7617	12.4336
43.1958	19.4562
62.4713	16.3831
12.04	35.9721
27.6848	15.5231
81.4751	21.469
42.5863	14.6744
76.1453	14.3398
21.9053	34.6898
62.5674	43
133.012	11.0149
52.129	39.5459
46.5184	40.9388
36.1175	13.2575
39.1912	40.9578
41.5384	40.9235
20.8657	11.2543
75.831	36.8247
23.3755	23.1706
121.964	15.8592
35.7811	30.9625
45.2879	12.3233
55.0472	22.4983
53.1418	31.8758
32.317	19.0234
34.8161	26.2797
10.1802	13.9435
22.4269	17.6167
18.423	38.6786
35.6513	28.8304
22.1543	17.9921
57.5846	14.5514
43.4989	12.6127
29.4327	50.5866
38.8606	26.3758
19.3367	22.9978
74.0386	23.306
148.322	10.5985
28.4922	12.2005
117.122	21.8411
19.0388	13.496
18.305	14.4028
19.226	23.5508
47.8527	17.8298
37.3697	14.0996
39.3206	64.4276
32.5088	24.8688
32.4923	20.4253
54.471	30.3807
36.3515	23.4805
13.6264	11.9153
35.1264	23.2814
32.4856	24.3528
13.2255	32.6287
26.3855	19.0106
20.2694	47.1036
31.128	21.3971
36.7518	18.5072
15.8709	15.1635
11.2006	41.9824
14.8126	19.4712
23.7807	16.2942
27.7439	30.4861
47.9592	18.7882
15.1028	16.5573
14.35	28.4889
21.0579	11.5589
52.2357	12.5943
12.5979	11.5594
31.9846	15.4849
67.4068	11.9216
75.6205	16.7582
11.997	13.8708
26.9545	18.1738
13.1971	10.6507
69.2658	11.3595
32.3994	10.9987
13.8434	10.0018
18.3867	11.464
27.4567	11.849
30.6745	17.5846
32.6816	14.4635
20.205	12.383
31.3347	11.7858
14.6048	12.7172
32.7354	13.1938
79.331	17.6928
16.0355	20.9312
24.2022	29.8242
20.4891	13.6611
38.9275	11.0883
15.0724	24.9537
12.9425	606.44
39.0644	18.8101
75.5328	39.1644
61.2927	25.1178
12.8996	30.7498
11.6759	110.158
17.5847	121.802
21.8988	31.8708
20.7274	103.718
13.1467	75.4737
17.4838	91.0611
13.7412	11.1128
18.857	29.2753
20.3867	132.621
26.0615	104.177
11.3557	36.1505
50.3832	46.0898
34.7718	149.545
21.464	110.935
19.8739	108.707
32.3579	203.097
45.7899	141.423
30.011	18.0877
60.3326	180.619
23.1106	66.9991
15.3161	171.456
16.4466	131.819
25.3394	101.406
20.1825	97.1241
24.9726	127.455
16.2856	47.1115
12.006	55.3721
41.1433	179.266
25.555	34.3157
47.4726	27.1423
50.7186	53.2086
20.1641	38.5322
20.6631	95.0589
11.6495	40.2217
24.0926	45.8639
51.361	122.469
63.472	182.374
32.2441	159.279
48.3407	36.3933
31.9638	89.2142
37.6156	50.8794
30.4811	48.6245
23.7645	59.8086
15.4822	31.4838
15.589	18.3541
33.7254	86.0667
13.2672	149.974
43.6326	51.4065
66.2237	108.691
42.8354	26.2946
10.6106	19.2546
18.7611	124.417
15.4244	70.0767
43.7845	24.1832
11.6029	200.386
13.3489	12.0779
13.6287	108.912
13.7288	77.2915
15.2051	36.432
10.4098	37.7915
29.356	29.9077
22.4256	42.4813
22.8328	100.136
35.8016	178.636
16.8361	70.5644
49.3885	99.7307
17.4288	37.551
27.3737	162.789
10.5352	58.9133
13.8408	28.8783
25.7423	65.1859
12.8936	42.9024
40.7937	113.235
14.4264	73.6663
30.4466	41.3845
13.3944	66.8189
34.1788	41.4381
11.4871	115.541
30.2696	36.2132
14.197	37.0232
18.757	27.6783
28.4888	75.9048
24.9633	107.446
11.8922	37.1488
21.0083	57.4535
39.7622	69.2408
10.3769	66.1558
10.479	25.3206
17.4894	52.3075
19.489	26.6282
10.2032	13.927
15.7278	58.2281
10.0455	44.8711
18.2654	42.4885
14.8572	15.1641
19.491	12.7464
15.4308	53.6542
11.366	120.113
15.6272	41.4219
17.8185	87.2659
10.7816	27.7882
17.3884	58.0512
11.9356	91.364
18.3582	23.9169
25.256	17.1389
24.3904	67.7263
12.364	44.2177
12.1312	33.4693
21.2114	36.0948
17.9373	20.3757
10.9552	19.1218
10.7994	12.0629
10.6565	43.7448
15.3825	86.9865
16.1775	26.5175
24.4131	136.787
27.0598	55.4952
12.2948	13.422
10.4903	29.4685
14.6752	46.6161
13.9917	37.4854
28.2226	41.0651
22.4994	57.7582
12.1434	11.5624
11.2783	72.4507
31.9283	71.7252
58.4411	79.8593
137.176	89.0849
74.3722	12.093
238.836	26.488
119.992	55.8473
111.917	54.465
51.5289	47.4854
92.4304	26.7239
199.326	44.8262
39.182	66.4179
65.964	41.0512
37.0926	17.2999
41.8447	153.207
195.396	46.8518
73.3386	116.338
158.405	21.4959
35.215	37.9599
80.465	55.4925
159.642	38.0815
231.052	32.1088
38.4615	63.6435
121.372	43.9676
36.095	27.588
34.3668	19.411
33.4324	28.2251
128.239	13.1931
62.1506	31.8827
80.4768	15.1568
52.1444	36.7127
11.8931	33.6411
81.0996	82.6041
109.372	32.489
42.8547	10.018
143.366	19.2602
21.7454	17.8864
81.6177	35.2771
59.0581	14.487
16.9949	13.7032
93.5763	21.3185
20.5586	72.1961
62.4843	31.2058
20.9778	42.4992
40.5412	47.6819
147.319	21.571
14.4765	13.7989
45.267	19.5585
48.6061	18.3696
17.2342	36.1714
16.1099	11.4826
86.1097	14.7073
69.9445	11.2684
47.0663	36.4736
48.7844	19.58
53.9114	39.2818
32.6228	17.6556
64.4343	32.8881
66.4342	17.4593
15.3	18.7137
48.6773	15.0176
51.7345	26.4054
60.2899	41.4499
37.0091	11.1379
47.0038	14.1567
79.9152	33.6482
15.7984	14.692
30.1441	23.9099
101.421	25.5611
20.174	35.8954
21.3203	10.852
19.4818	23.0568
25.1468	22.749
22.7139	29.8952
18.7708	18.1929
60.4162	10.6765
21.7763	27.2643
37.1768	12.4132
17.7834	11.2573
26.2932	12.8385
14.1367	35.8588
41.2016	34.7381
42.827	18.1749
27.4395	15.4182
39.4804	11.4967
37.7798	31.6261
29.9902	28.3304
35.3593	27.7223
53.3558	28.2648
47.0115	16.8467
32.3937	21.947
45.4197	21.4896
39.0322	35.8337
12.2624	17.7915
28.4865	23.9478
55.7623	49.4631
25.2819	73.0007
37.3	21.3103
40.1722	16.9816
25.8489	10.2608
81.4941	20.4906
24.3637	13.5694
27.3788	12.1548
53.1813	13.2261
12.1864	25.9423
18.4797	16.4919
22.3903	27.5698
23.4932	13.2389
12.6627	12.4571
27.9741	12.2667
41.6099	18.4779
20.9962	17.1443
21.8805	14.0524
33.6771	53.0033
48.7426	19.4948
15.8285	17.3892
16.3385	13.1598
10.7264	33.7418
13.392	32.4845
22.4861	20.4988
13.0207	19.4755
10.4366	11.7087
17.3123	11.4627
22.3037	39.4899
11.0699	16.0269
20.2793	24.9599
25.9564	21.3023
15.248	15.3364
29.4869	10.4946
14.9994	11.393
13.7048	101.314
14.1774	152.781
14.7748	156.325
16.3652	211.328
19.1593	63.3642
15.8807	60.3277
13.9273	42.9599
20.6813	54.4091
17.0147	113.026
11.9689	20.5035
22.6612	207.755
12.6193	173.976
13.6719	90.2246
14.0436	197.476
13.3532	73.6433
15.5789	14.1864
10.4427	19.0212
16.9419	28.2131
57.9347	146.203
56.421	76.4358
105.361	20.082
44.0756	154.283
40.2622	137.476
95.6993	100.493
44.5258	166.249
279.366	137.248
259.431	214.41
90.0207	27.2904
42.2351	183.208
55.4519	113.034
232.047	83.3692
21.1708	18.5907
50.4619	136.298
90.5019	39.4485
47.2302	109.37
103.659	110.185
91.0718	119.032
232.485	57.3415
198.399	37.8804
62.3823	152.038
72.0592	94.6118
84.3824	104.485
48.1911	67.4421
12.114	76.1657
104.223	73.4434
34.2587	27.108
16.1323	44.3345
51.6635	57.4572
91.5511	91.4569
29.4764	67.7074
20.0585	27.9795
26.3463	28.683
11.1326	36.3805
46.4429	55.6511
52.5877	111.393
110.621	116.181
27.4384	38.3927
79.5304	83.1744
20.2248	97.3477
13.8162	23.7307
14.007	39.4926
76.1325	99.3934
39.9059	66.5413
65.0241	83.3621
40.454	44.4852
77.6002	48.4799
78.4387	34.223
59.1949	97.4044
61.2373	32.731
17.3873	17.6007
15.5929	23.0076
13.9582	65.3791
73.4563	98.4468
35.389	33.6305
19.3021	159.156
75.9402	58.9194
44.9961	44.4847
24.3853	56.7443
19.985	36.2141
18.1031	43.4077
47.7841	41.8866
33.3237	117.495
12.9775	91.9848
11.763	93.2908
33.6863	51.7786
45.0856	120.932
25.3568	29.2735
14.3551	26.4468
39.0428	56.5422
18.0775	109.821
50.7617	35.4265
21.4117	67.1377
11.3294	48.4046
17.8599	68.3858
14.0041	75.8508
35.0813	64.4844
40.6807	87.9467
13.7081	77.3242
14.9895	255.601
19.7438	46.9841
10.9425	102.169
12.4948	121.941
16.0928	73.5879
10.4643	46.868
15.3364	19.7739
24.6904	170.286
19.1888	156.405
21.8961	54.7553
37.7313	90.136
14.9844	104.968
12.5181	100.622
15.3357	133.133
27.0078	70.4408
18.6367	34.4167
12.3414	25.3043
17.4901	45.8726
10.1199	49.3084
156.918	91.0244
281.924	130.019
70.9187	21.316
129.543	111.481
168.566	31.8337
19.019	29.7055
172.171	29.2177
83.3596	16.1868
22.1653	122.056
91.6268	22.1271
134.49	40.4036
78.9662	65.056
173.758	102.55
177.743	30.5964
236.483	19.8283
137.454	18.6406
71.58	92.1567
203.209	91.4937
78.0878	37.6234
154.23	40.2049
269.207	16.6546
53.0804	82.8967
137.761	39.6718
48.0052	21.0763
80.4718	22.0864
41.3958	43.551
140.691	71.9996
11.7012	36.8709
250.872	25.4576
47.2553	79.4047
102.325	54.0553
86.4168	76.4986
176.849	120.343
119.874	137.281
118.505	31.4846
68.2614	86.3178
285.229	14.6379
125.556	48.4984
47.0619	49.9869
28.1436	68.0516
39.093	19.4732
97.7839	17.8476
229.511	24.939
83.0033	23.8415
30.3189	59.0771
97.2115	43.1396
45.1787	35.0566
87.9473	35.3696
33.4839	12.856
72.389	78.325
83.4594	63.0104
10.0112	41.6156
45.4641	15.4585
48.9935	22.4331
16.0597	15.583
186.344	10.0743
35.1866	72.0173
63.3746	34.2313
15.1199	44.7485
23.9991	33.1736
59.2369	14.698
47.2307	67.0314
39.7384	24.1678
35.0375	65.2112
94.9058	30.416
42.8049	51.8577
74.4844	75.0239
30.9992	20.2361
12.3892	22.8018
39.104	57.479
119.13	28.1228
30.4075	14.2614
16.0197	53.4792
49.1163	37.058
45.3896	18.9647
37.4884	61.1953
50.2535	16.1675
11.3161	56.5728
14.9897	17.4892
41.8444	33.8922
51.7625	43.6495
108.045	52.2004
57.6529	20.0125
13.2226	35.4438
54.9407	23.1869
17.2012	16.1566
21.1487	21.3114
115.473	28.7283
28.0707	36.0877
34.6726	45.9335
66.6268	76.4332
136.194	26.8687
75.4903	57.9759
18.3892	14.8711
19.4512	37.2228
17.21	119.452
73.5062	32.8671
18.0894	64.0789
22.0989	28.072
65.2634	20.0003
94.7277	22.1868
43.8924	56.6945
20.6853	32.3607
33.3596	13.73
39.5959	27.4935
42.941	48.537
19.7114	23.4324
43.8424	16.7376
29.0386	18.6342
68.2566	26.3794
22.3769	29.7183
39.0358	23.2261
14.0848	73.9299
16.06	26.6464
55.7318	19.9639
33.2129	22.1943
24.5122	13.8304
11.111	106.951
69.2352	34.4771
50.2816	16.0129
16.9952	23.919
28.0719	10.3265
16.9605	25.9416
35.4785	19.7845
14.1546	40.4823
27.3773	26.7622
59.7325	14.7148
13.8354	12.4995
14.92	10.6931
27.499	11.491
13.4619	19.2933
13.585	21.6529
24.0431	23.1949
60.8339	24.4796
17.8135	11.3743
21.0065	57.9812
10.4868	17.0168
11.7142	25.0677
13.8747	31.2756
21.0103	31.228
38.5209	26.1526
26.2466	21.7368
18.1804	22.6244
21.7209	19.3509
38.3152	30.7002
11.6386	11.0769
22.4191	12.606
10.7861	36.4257
33.0359	36.1592
35.485	30.6563
23.4949	41.3165
14.8218	23.3958
18.7423	13.1007
19.5287	14.3726
12.4995	14.4661
13.7244	12.9562
12.4945	22.0137
18.4854	33.3719
197.476	22.649
109.445	16.2868
167.433	20.9939
124.426	20.675
85.5165	38.3188
219.077	13.0499
59.5743	26.0583
40.5936	15.7459
122.074	23.9908
34.0029	11.1272
117.069	17.7997
27.0686	18.7402
57.5653	21.8329
33.0775	11.4721
137.746	35.2785
204.928	10.0322
246.773	19.4975
22.5439	12.2071
191.472	16.7991
101.313	23.2328
40.2712	18.7933
49.1804	18.674
48.2465	26.6335
43.4839	15.624
69.9586	14.0862
128.323	18.8616
31.2741	14.6685
62.1578	17.0796
18.9015	14.3814
104.042	24.6482
160.204	10.0095
41.6864	28.054
28.4612	16.04
109.483	14.8857
17.152	13.2479
105.846	45.394
70.9618	15.3912
90.4009	21.4862
59.3018	17.2306
17.1012	14.4714
85.4058	13.3214
146.914	14.8898
13.06	15.7833
72.4533	19.9109
37.9281	36.3651
174.109	29.0344
96.1932	11.8582
32.777	20.3834
51.7873	10.0347
43.3026	20.3652
192.697	10.7962
23.956	10.5383
82.7145	34.3632
83.8174	34.4787
63.6548	26.7868
49.3482	17.0483
118.205	20.4858
17.1014	12.6488
94.8424	13.2541
40.0772	10.2633
77.3101	17.479
58.9851	11.9201
32.4386	27.4825
13.4969	12.4845
67.4565	26.9048
31.6077	20.9062
72.8639	12.6894
159.346	12.0236
39.6848	11.1067
60.3959	12.4835
62.7463	26.4898
28.6413	12.7714
40.2174	34.3846
59.4238	11.8667
15.6237	10.2818
52.4986	10.4986
28.0228	30.4202
49.1472	13.8719
35.8473	18.4993
25.2022	116.88
15.5922	82.9234
66.2347	110.844
64.9058	108.872
19.4951	17.856
60.3784	18.2266
27.2931	161.022
121.924	160.397
17.323	66.4977
35.0051	200.362
26.4424	28.1418
100.601	25.4253
22.4495	42.8572
40.2843	117.986
53.0755	10.0098
36.682	140.061
28.7475	103.45
29.1092	75.8005
23.6752	82.4906
62.3479	34.3803
32.5228	19.1262
49.1189	145.861
12.3135	12.0334
23.2281	104.148
51.8566	40.3986
16.925	233.823
16.8093	70.7699
17.9116	81.9828
44.8514	81.8721
12.1547	98.5236
20.1235	94.5598
29.6747	79.3414
15.2434	81.7135
106.12	50.7512
34.4957	126.397
69.3666	156.102
33.8359	408.369
17.0584	141.675
37.9883	53.8738
25.4897	117.237
22.026	101.493
33.3289	44.488
30.4897	55.9246
16.544	38.9009
12.96	12.0947
22.5294	19.0722
33.8357	89.4129
12.6117	20.0366
14.1772	179.433
23.4809	23.3696
18.3388	43.9957
49.6632	48.6877
23.7441	72.1615
12.5857	18.0552
46.5628	175.261
26.4895	54.6312
24.9759	98.9717
10.8876	131.293
29.0293	104.217
17.8719	66.778
27.4965	11.9392
42.962	75.2263
10.987	80.1031
23.3374	87.3466
11.211	61.2971
10.0944	186.335
20.0192	100.346
21.7221	28.9465
20.8504	88.1743
10.9088	147.388
13.0618	53.6743
13.8356	115.342
15.4872	36.9467
20.0746	102.458
21.7853	51.9408
13.7185	88.2175
17.2323	58.2937
16.6926	14.3263
20.6475	75.2271
16.1555	31.7535
13.4863	18.9264
14.4858	52.4976
28.7104	157.335
11.2566	56.0212
28.6856	24.8214
12.6371	48.0564
29.3764	108.989
13.643	26.988
23.0454	79.2271
13.4884	13.1406
63.3333	54.2385
19.969	48.303
90.4331	79.9212
79.0931	25.1398
90.2009	49.775
76.321	120.258
190.005	12.2138
200.215	74.7935
57.9732	110.819
59.3678	53.842
132.711	72.7295
67.0229	23.1144
72.7224	26.6822
58.5961	50.2483
46.4135	82.3215
12.4588	95.4799
90.4751	20.524
22.0652	16.972
78.4091	77.6286
253.973	172.418
26.1831	137.412
95.8333	21.7617
32.0539	61.5339
145.459	79.0062
82.4604	80.1157
155.268	42.8089
172.396	12.7203
92.0653	16.0618
55.9027	66.2674
107.443	69.4192
55.3018	26.0582
48.7388	34.5333
56.4567	13.4175
111.41	31.3853
44.0857	22.1629
56.2294	68.9394
58.1445	52.0059
39.0285	25.8772
22.0255	36.2724
30.3706	38.1661
23.2878	24.3271
53.6419	42.5594
33.0375	72.1963
85.6961	36.9177
26.2412	110.248
22.4764	14.2054
23.9331	28.0494
76.565	21.3882
23.951	12.1861
27.4013	21.3907
28.7199	34.9082
14.7006	66.3216
55.7818	62.4873
12.4749	40.0066
12.9506	59.0135
28.4942	14.3252
27.0586	47.9913
27.0245	154.486
10.3411	71.014
29.7446	27.8839
11.5738	77.4259
14.0222	28.7929
14.9754	20.9104
12.0431	50.8843
11.3089	73.3318
224.852	15.2202
23.1005	23.9682
214.155	88.0355
149.761	34.7201
36.8949	14.8094
31.7311	44.3762
28.0816	16.8591
120.028	77.2886
91.7909	30.9787
114.497	22.1903
228.852	40.3996
91.3802	16.4863
83.8184	37.955
138.445	47.2704
89.426	26.9759
12.4586	127.405
78.9777	22.6654
44.1137	33.3878
89.4386	64.4363
172.252	20.4788
62.3258	50.2664
65.8046	37.7087
131.025	35.5691
86.9747	45.1023
110.933	24.5311
61.738	51.7409
114.28	21.5621
90.4488	30.776
32.4817	26.1617
92.6683	19.0787
37.9004	11.4761
60.7024	37.0249
76.2222	11.8524
61.0451	28.2645
48.0289	51.9185
29.2242	99.0856
24.743	24.8064
52.3167	21.9143
57.3579	47.3854
25.6054	21.0085
117.993	19.6494
35.7006	23.4812
54.7198	29.327
21.0756	11.1823
32.3563	11.954
21.7975	44.3685
78.5535	24.614
105.193	32.0545
94.4809	60.1698
65.6135	18.96
51.0903	37.9064
89.1491	19.7797
44.9637	16.0125
12.1891	19.4685
89.7156	11.2202
49.6178	22.9159
104.288	12.8643
56.3842	16.9442
81.8354	22.3201
62.3142	19.6851
33.8557	43.11
17.0145	25.7153
48.1064	31.6374
33.1025	32.4636
14.0611	11.4868
34.1855	21.7153
54.0673	25.6286
92.2638	35.1516
23.1264	10.0387
67.9276	20.8544
49.571	11.3986
39.1109	15.3135
30.4494	23.7505
20.4152	19.3524
39.706	13.1676
157.302	18.7973
60.3687	32.4633
48.4797	21.4795
31.1304	12.1579
51.4747	13.8658
17.5104	12.9403
39.6956	16.9209
34.8781	12.4184
39.9515	10.9075
46.1678	10.3284
76.9689	16.4871
45.1849	14.4967
75.7018	53.4849
35.9561	21.2292
52.9454	13.4914
35.044	10.8761
28.1618	15.4562
312.438	12.0362
17.8245	30.6379
27.6159	15.0751
59.3835	11.9266
136.595	17.2113
46.414	30.8354
46.1709	12.6507
68.4077	14.399
19.1303	15.4579
62.8305	17.0257
30.7868	11.1598
39.6478	11.3867
13.8929	25.7116
23.4853	11.3087
45.2775	124.105
13.2719	32.0965
24.8497	141.708
31.9798	29.7772
78.3677	58.8486
25.3363	80.848
31.0542	22.1699
12.8672	20.5272
37.1469	173.408
25.2029	26.1552
37.2935	289.454
53.492	18.5756
19.8046	46.6633
22.9838	109.752
34.1418	78.3249
44.3727	44.0888
12.4336	84.7496
23.9537	10.0174
33.9505	87.5553
16.2395	18.0986
50.1437	201.416
12.5759	324.215
28.0053	27.4656
26.173	95.6299
49.7993	113.342
30.2873	125.955
46.0577	20.2645
63.6312	83.9192
31.3385	12.9889
22.4255	176.388
15.2907	284.198
23.5245	10.0131
71.3375	106.349
21.9101	24.94
14.4992	72.6493
10.2054	47.0346
33.8508	13.0577
14.2495	100.263
16.9769	156.038
29.9816	149.522
31.9457	209.426
12.4064	81.9724
21.8895	54.2217
17.6182	109.489
29.4919	219.36
56.7121	196.208
16.1372	22.0936
24.3452	38.1312
23.4	82.3636
21.8905	87.4578
51.884	50.3989
65.4891	105.227
12.9699	247.398
19.936	43.5923
17.9721	168.731
14.9104	60.646
11.0051	42.2939
13.7244	269.277
18.5873	56.4725
48.1478	123.917
11.7705	63.4526
14.8603	15.0902
10.2821	86.2641
15.7679	47.9716
10.349	92.416
13.498	65.381
15.9171	88.4885
11.9604	94.6202
20.4959	127.962
10.9132	42.7798
20.4563	99.3784
13.4727	71.5289
117.47	30.1782
225.456	44.6304
135.94	93.9075
55.5792	14.9946
93.1909	170.413
13.1153	43.3872
35.1475	80.202
74.2725	48.0093
12.6377	136.47
52.2381	96.4641
28.1565	86.8145
206.282	65.7292
97.3982	72.9343
112.776	50.3641
242.114	209.052
26.072	75.8559
23.3637	41.7749
148.356	83.1119
254.89	58.7037
86.8596	42.6997
81.0789	177.372
100.953	39.6304
166.117	221.452
36.3948	78.6628
149.983	37.5341
31.6347	27.1304
133.571	53.3638
10.9945	183.106
138.157	111.854
96.6356	69.9452
151.848	51.6723
132.182	27.2036
23.8764	123.99
10.8136	42.8688
177.462	74.3812
114.455	24.4351
77.0024	98.9785
154.93	44.959
19.1455	27.181
149.129	52.2299
72.6858	85.2625
49.4725	25.3153
12.0149	34.4866
143.059	32.263
238.713	13.3367
48.4811	59.9958
70.519	26.1495
100.77	106.238
163.119	35.3956
64.4424	67.4536
77.6696	72.3932
14.0042	28.2954
27.6211	178.038
21.0483	36.8404
187.568	90.6179
69.6855	62.5972
92.7136	82.6634
128.971	33.2237
33.458	144.827
64.4361	147.398
134.383	18.8797
39.4182	49.8887
64.6324	27.3492
105.482	94.9715
127.96	62.9024
12.0821	94.0347
58.7835	42.7268
98.447	26.6813
131.703	76.066
91.1593	143.744
26.0065	77.5544
98.0755	35.6865
165.684	84.4968
27.8213	62.6724
40.4329	48.3356
51.4118	34.6248
38.8581	137.044
57.4593	21.3372
66.2636	138.41
63.4141	50.601
187.415	44.5319
47.0556	99.2231
91.4831	154.829
141.026	22.5917
69.9923	25.3846
112.666	68.8586
222.077	69.2414
49.4928	46.4577
92.3944	17.2843
93.0855	75.0632
127.337	35.8855
71.8072	19.5879
37.2716	61.818
86.8845	23.1703
68.8349	35.3737
117.375	34.3281
108.468	21.1083
44.8413	41.4897
64.1881	113.024
149.96	47.2315
31.9356	94.6654
75.476	12.4798
27.7522	23.5477
139.333	57.9214
55.4833	10.1297
40.6036	131.426
189.176	54.2774
20.7628	28.756
116.369	43.1594
13.0269	58.4607
48.501	66.3594
29.6266	130.499
97.4277	21.6094
38.8934	23.821
100.71	21.2696
73.4751	106.092
55.9413	39.6446
76.9505	59.7369
118.946	53.7638
12.3959	17.31
32.0552	10.155
15.092	27.4413
41.2231	50.0455
139.713	13.8549
68.2611	41.153
39.2758	24.9561
21.0562	63.3987
74.4838	54.4378
51.8689	65.7987
30.2018	23.9585
12.0227	34.7654
119.185	24.3994
19.7377	82.8592
106.918	17.2154
14.7874	41.9838
43.3521	52.1306
12.0487	28.9863
82.3164	23.8396
11.6123	49.0047
170.104	10.0634
36.1186	50.3549
12.8508	33.5188
89.5322	21.1678
26.0753	38.8921
39.0324	11.8794
28.234	18.7143
13.8398	19.1958
12.4962	18.0678
43.7573	76.329
62.4022	37.464
45.7427	31.0835
50.82	32.4628
67.1102	33.3253
14.1887	53.1531
28.9495	32.8412
25.4162	19.0589
21.5569	12.5604
58.1523	34.494
24.0032	25.0401
37.3348	77.6461
20.3289	47.8486
23.1128	36.4131
83.1801	18.0423
55.8333	47.2379
33.8703	16.4208
69.8435	37.1864
43.0256	83.5069
34.6306	21.8667
10.4689	26.9867
17.1213	26.1816
27.1616	32.1503
13.3461	54.3075
51.0367	72.909
41.7829	15.7381
12.0924	68.4381
49.4911	185.436
10.0644	36.6812
28.1672	42.914
107.944	35.6804
27.6666	43.4828
23.0066	29.4941
66.3458	37.9143
10.742	67.9066
15.2573	48.0949
33.1183	68.7271
10.0498	12.3538
11.746	13.7026
31.8036	82.7045
16.1826	49.4692
35.971	42.0696
82.4667	12.5517
29.5143	84.2793
76.1056	12.7801
27.7569	47.481
30.8995	50.3762
15.4839	159.847
45.0814	26.31
20.6834	52.2434
19.2394	26.963
15.5736	28.2405
31.7965	14.14
29.3987	22.8577
42.7323	10.1164
34.4471	31.5114
13.7371	111.846
14.4934	36.488
22.5852	22.4938
17.4905	21.6867
50.2047	88.6846
30.258	37.6983
52.7905	48.2981
36.7195	11.7166
20.5896	13.1801
37.325	26.9702
11.1141	10.0625
23.2173	29.3781
39.1906	19.2095
12.1529	13.1733
13.5374	11.7163
18.6966	79.0392
10.4165	41.8438
37.7734	38.1481
26.055	24.6892
13.2514	22.9884
44.5706	40.4408
32.9873	62.0965
30.369	20.4435
13.7731	19.4298
14.5863	19.2842
17.2893	16.4977
14.7757	32.3323
32.2704	40.8864
14.9297	21.9042
43.1456	39.9112
17.6898	40.4454
14.9034	21.3771
16.9397	15.8301
20.6348	10.3336
20.3404	18.7298
31.5385	50.4905
15.123	32.158
12.4288	11.8381
21.7864	32.5645
14.164	49.1695
11.4719	21.0563
20.3778	15.9697
22.1507	10.715
13.344	16.068
16.428	48.9394
14.1106	11.2371
18.8985	36.0233
19.2876	29.328
11.1882	35.7246
10.2894	14.4757
11.69	25.1365
22.2879	39.372
11.8258	36.5834
12.1447	45.4627
19.5273	46.4359
13.07	33.4605
29.1744	10.903
18.4839	33.496
17.7485	12.4985
13.0048	13.4981
11.4172	10.3345
20.4527	10.4994
14.4743	27.1385
10.9861	19.6618
12.73	21.1109
16.2616	140.739
10.6287	27.9915
10.2167	14.9514
16.0285	13.4758
12.9604	17.3175
10.3775	21.255
171.196	10.7211
244.165	16.1238
182.422	18.1935
33.9589	18.4696
34.1376	20.7093
163.224	16.8743
32.2717	25.9402
81.0105	20.9858
100.452	22.9758
29.6156	11.4832
136.375	15.5582
104.691	13.4391
128.346	17.8439
44.1129	14.2854
215.971	20.4543
209.426	10.7569
171.184	41.8491
157.24	18.7552
24.0393	12.2991
104.246	21.1041
202.697	13.0442
23.9989	12.8226
183.676	31.043
39.2291	14.4924
120.179	12.9858
235.163	22.8757
91.8381	45.5919
81.2357	12.0798
14.1015	33.1667
138.218	17.017
146.41	24.7206
123.057	14.0844
135.234	15.4284
104.433	15.9818
56.641	27.4898
249.677	19.3465
56.2279	24.0121
126.628	51.2517
14.0204	11.1956
79.0724	14.2898
121.748	22.4651
64.297	22.6865
244.287	19.354
71.4072	16.0787
19.0136	11.616
49.4611	22.9397
117.376	10.7971
128.072	15.296
73.6082	28.1533
137.588	14.4902
305.3	10.7418
83.4903	26.8017
68.0161	17.8126
60.3488	19.9939
134.939	33.3472
29.997	13.4341
21.6285	11.2703
79.3551	18.637
295.356	26.3988
24.1003	16.6038
131.453	24.784
14.0958	18.8928
162.452	11.93
49.0136	16.8721
26.5946	13.2982
84.4336	20.8656
128.927	33.4657
17.1033	16.3011
205.488	11.1309
10.0453	26.1466
78.7613	10.4913
234.113	12.8837
81.4724	25.25
33.0864	13.2266
60.3325	17.7843
44.0192	13.047
186.457	12.485
108.555	20.4977
88.3177	17.4965
59.4393	13.7314
21.0009	12.1333
108.683	11.4897
144.359	147.455
101.441	60.1166
41.4479	109.29
41.3714	203.544
42.1993	167.45
42.561	117.68
33.2697	170.236
40.507	58.9041
21.0922	34.4347
121.588	244.101
36.2891	12.6632
20.3118	271.094
178.755	30.0417
154.932	148.41
20.7297	105.467
51.6008	28.2305
37.4427	280.287
154.324	171.713
173.025	27.0672
109.029	220.229
34.1118	69.1455
89.4486	105.801
63.9895	18.0563
124.14	111.667
136.333	12.9144
72.7813	43.9235
95.5804	66.2613
16.2298	100.308
34.9224	69.4892
48.7768	93.1055
37.8287	100.692
13.941	45.2406
38.2207	85.6749
35.8249	133.194
67.2453	13.0581
65.0029	183.032
82.0913	166.991
59.4841	38.8457
99.9565	161.777
76.0438	39.6612
127.749	74.9478
53.8676	40.9468
16.2205	100.764
46.945	170.423
204.236	154.346
226.322	143.12
57.928	17.1914
50.721	50.5182
36.4962	99.9754
35.6505	80.9249
84.6364	203.48
52.3015	18.7397
107.057	74.3377
110.461	21.2267
60.8069	120.434
104.709	125.332
106.993	110.464
27.7765	60.4233
77.5287	86.422
86.0315	75.6179
17.8527	139.147
115.278	35.6851
77.1811	56.3834
84.2576	17.2811
16.4632	48.3393
37.0953	124.336
88.346	12.1516
80.7441	49.7648
33.6841	79.605
50.8633	135.376
31.3342	41.3654
88.3212	24.6028
72.8734	55.3851
23.4825	14.9377
27.8867	62.0517
43.3722	72.7017
32.2189	70.2179
34.0375	62.7577
129.289	123.257
104.853	39.9362
81.3927	52.31
26.4223	47.9437
55.4961	28.1301
92.2274	94.4885
35.2774	31.9539
14.4542	17.6574
85.4602	61.0029
96.3723	24.4804
84.8567	60.9417
14.2511	55.3581
18.5824	37.2525
29.7892	62.7342
37.7384	101.586
46.5859	36.8894
89.3376	43.5728
28.2004	55.1696
37.3275	49.4714
35.1249	149.113
39.6654	29.4798
20.6193	49.3508
53.8032	123.239
61.3495	13.0173
33.2094	98.8572
70.6355	66.6984
16.5791	31.2893
90.3959	51.3478
76.7466	36.4989
41.7469	27.765
24.2698	73.7551
29.3787	86.2442
104.324	14.0029
28.0242	60.1778
50.5786	45.8652
21.997	83.9868
137.489	118.397
34.1454	87.1657
20.3594	55.1377
25.7935	148.681
23.457	113.046
65.8174	43.9686
90.5969	63.2392
23.0654	103.388
56.8741	30.8515
32.4582	10.015
115.511	16.8641
45.6336	23.6292
70.6359	46.4761
33.8611	13.1354
28.2385	48.4789
18.9937	88.9437
14.264	44.4348
48.3576	14.1674
45.0423	64.3653
12.4967	97.3264
22.4751	42.193
23.3641	43.7228
11.3245	29.4945
27.705	29.2991
13.1211	28.544
29.2826	23.5536
95.0404	35.7937
20.8933	37.4955
27.0651	40.4713
37.1657	88.6134
36.5419	188.466
21.2651	37.2571
66.3093	36.009
94.4132	15.2698
31.0825	52.2572
72.8664	11.6328
25.2685	11.899
43.1606	28.7574
35.0403	29.2722
19.8302	40.3646
30.9939	45.9069
64.4606	74.0004
39.3553	11.4924
46.4374	17.958
38.0954	21.4925
20.9052	26.0057
25.0386	36.495
12.7579	49.9163
42.1373	11.1162
20.2989	52.7416
26.4839	45.9982
108.378	23.7925
36.4658	29.4974
129.222	19.704
49.0563	15.0942
20.2876	62.1381
45.3682	17.9924
30.1972	28.0137
58.1657	11.8394
48.1906	28.4315
61.9135	17.8114
31.1819	52.426
60.2979	47.4982
28.3247	61.7602
15.1835	61.4336
81.4173	39.0858
41.2286	16.9007
121.807	23.9025
24.2167	60.9099
15.7345	35.2713
34.6306	14.832
58.4719	16.0987
16.581	57.3186
13.1299	45.4548
30.7592	41.4051
33.4724	43.4526
26.223	23.728
35.4853	32.3476
42.1338	23.9735
23.9288	96.4743
39.9001	17.8632
32.6519	46.8392
11.4026	27.0732
14.132	11.2346
19.4805	42.8181
54.0843	20.5923
13.4263	16.6475
32.291	44.2061
34.8978	18.3567
37.388	69.9996
16.0946	29.0212
27.112	11.0717
22.2422	16.9037
43.2714	81.4522
24.9265	17.7977
13.3604	15.783
48.8975	48.4848
19.6679	16.8632
27.9761	20.4438
43.2524	71.544
30.7894	54.5989
20.6473	24.8864
26.3108	19.4972
74.7202	14.9193
30.0797	25.6938
20.373	42.787
11.2357	18.6943
51.3244	62.2344
12.3929	10.6503
18.2671	14.5699
26.1778	25.0002
19.881	13.3921
47.3167	13.7147
23.9578	17.4683
71.7528	14.2347
10.3026	15.3411
26.2844	17.574
24.2115	21.2812
16.6886	22.4984
13.6286	20.5142
36.9711	12.6862
20.8045	16.2679
22.0748	28.1013
53.2744	31.4214
32.4308	10.527
10.7425	24.4578
30.1951	19.2831
17.6073	13.1521
19.4854	24.9676
11.929	40.9565
19.209	15.1601
26.7101	26.4846
28.8205	17.2077
11.1363	12.2169
24.6969	10.0452
32.6584	18.8784
37.4593	10.6574
12.2071	17.3198
34.7577	12.7614
15.8335	11.9105
38.5463	13.2604
31.2144	19.6
30.4955	10.1273
21.8863	15.2561
40.9026	16.0442
20.2926	10.0469
24.4821	25.3681
22.7935	16.5716
53.6499	20.0486
10.143	10.0401
11.2974	13.4797
15.4845	11.742
11.4221	10.3362
14.8435	103.436
10.8815	228.32
35.7216	161.37
10.5997	21.9726
14.4651	70.4729
14.4656	38.3145
26.2564	321.853
28.6919	97.4776
21.0033	82.2456
16.3522	117.485
29.7699	51.6331
20.2165	88.7162
11.286	29.1621
27.2824	284.902
33.7622	50.9048
29.0885	13.9441
24.0399	151.544
21.0969	196.163
16.4251	107.22
10.1781	100.952
20.3585	96.6604
27.5287	115.488
29.7754	249.356
11.3333	151.726
41.1283	11.0045
10.5774	52.0713
18.6172	127.73
32.6414	82.3996
34.2603	71.2151
10.4745	139.936
36.4765	74.4814
12.0185	163.795
14.6228	88.3199
30.4853	33.8667
10.488	83.735
14.303	71.1783
32.8668	96.0285
11.6213	50.094
28.0712	88.4776
17.7773	43.139
16.8864	36.4779
18.2576	89.2326
17.4812	48.4574
16.7245	45.7736
15.9445	138.483
12.5959	82.4387
15.4451	136.903
11.9587	33.9503
21.1155	148.25
14.5719	96.1129
16.6654	97.3056
16.2808	50.4388
30.4951	147.408
20.2277	38.3128
20.4306	208.407
12.8012	169.971
22.0713	14.944
13.4521	24.9887
223.419	81.3396
26.1269	51.2298
78.1295	109.929
11.0101	115.415
80.4227	13.017
84.4674	186.213
111.292	172.945
108.885	87.0814
101.467	47.1441
74.4218	99.3425
24.087	24.7735
[truncated: 6,877 more rows]
