# Supplementary material for: Stromule extension along microtubules coordinated with actin-mediated anchoring guides perinuclear chloroplast movement during innate immunity
Source: eLife. 2018 Jan 17;7:e23625. doi: 10.7554/eLife.23625 (PMC5815851; doi:10.7554/eLife.23625)
Supplement: Figure 5—source data 2. — Statistical analyses and the graph of the MT distribution presented in Figure 5F-H were generated by Prism7. [file elife-23625-fig5-data2.zip › Figure 5-source file 3/Col Stats of 710 Azimuthal MRL.csv]

	NN	WT
Number of values	101	100
Minimum	0.042	0.055
25% Percentile	0.16	0.16
Median	0.24	0.23
75% Percentile	0.39	0.31
Maximum	0.76	0.57
5% Percentile	0.072	0.088
95% Percentile	0.56	0.45
Mean	0.28	0.24
Std. Deviation	0.16	0.11
Std. Error of Mean	0.016	0.011
Lower 99% CI of mean	0.24	0.21
Upper 99% CI of mean	0.32	0.27
Coefficient of variation	56.52%	45.64%
Geometric mean	0.23	0.22
Geometric SD factor	1.9	1.6
Skewness	0.78	0.69
Kurtosis	0.21	0.24
Sum	28	24
D'Agostino & Pearson normality test
K2	9.6	7.9
P value	0.0080	0.0194
Passed normality test (alpha=0.01)?	No	Yes
P value summary	**	*
