# Supplementary material for: Stromule extension along microtubules coordinated with actin-mediated anchoring guides perinuclear chloroplast movement during innate immunity
Source: eLife. 2018 Jan 17;7:e23625. doi: 10.7554/eLife.23625 (PMC5815851; doi:10.7554/eLife.23625)
Supplement: Figure 5—source data 2. — Statistical analyses and the graph of the MT distribution presented in Figure 5F-H were generated by Prism7. [file elife-23625-fig5-data2.zip › Figure 5-source file 3/Col Stats of 710 Curvature.csv]

	NN	WT
Number of values	29909	43893
Minimum	2.8e-007	2.3e-008
25% Percentile	0.0073	0.0081
Median	0.016	0.018
75% Percentile	0.033	0.035
Maximum	0.21	0.21
5% Percentile	0.0014	0.0016
95% Percentile	0.078	0.078
Mean	0.025	0.026
Std. Deviation	0.025	0.025
Std. Error of Mean	0.00015	0.00012
Lower 99% CI of mean	0.024	0.025
Upper 99% CI of mean	0.025	0.026
Coefficient of variation	101.76%	96.53%
Geometric mean	0.014	0.015
Geometric SD factor	3.5	3.4
Skewness	1.9	1.8
Kurtosis	4.5	3.8
Sum	739	1127
D'Agostino & Pearson normality test
K2	11441	15095
P value	<0.0001	<0.0001
Passed normality test (alpha=0.01)?	No	No
P value summary	****	****
