# Supplementary material for: Stromule extension along microtubules coordinated with actin-mediated anchoring guides perinuclear chloroplast movement during innate immunity
Source: eLife. 2018 Jan 17;7:e23625. doi: 10.7554/eLife.23625 (PMC5815851; doi:10.7554/eLife.23625)
Supplement: Figure 5—source data 2. — Statistical analyses and the graph of the MT distribution presented in Figure 5F-H were generated by Prism7. [file elife-23625-fig5-data2.zip › Figure 5-source file 3/Col Stats of 710 Length.csv]

	NN	WT
Number of values	5712	8876
Minimum	10	10
25% Percentile	18	20
Median	34	35
75% Percentile	69	66
Maximum	685	606
5% Percentile	11	12
95% Percentile	163	147
Mean	53	51
Std. Deviation	53	47
Std. Error of Mean	0.7	0.5
Lower 99% CI of mean	52	50
Upper 99% CI of mean	55	52
Coefficient of variation	99.35%	91.71%
Geometric mean	37	37
Geometric SD factor	2.3	2.2
Skewness	2.5	2.5
Kurtosis	10	11
Sum	305551	454278
D'Agostino & Pearson normality test
K2	3166	4987
P value	<0.0001	<0.0001
Passed normality test (alpha=0.01)?	No	No
P value summary	****	****
