# Supplementary material for: Stromule extension along microtubules coordinated with actin-mediated anchoring guides perinuclear chloroplast movement during innate immunity
Source: eLife. 2018 Jan 17;7:e23625. doi: 10.7554/eLife.23625 (PMC5815851; doi:10.7554/eLife.23625)
Supplement: Figure 5—source data 2. — Statistical analyses and the graph of the MT distribution presented in Figure 5F-H were generated by Prism7. [file elife-23625-fig5-data2.zip › Figure 5-source file 3/Mann-Whitney test of 710 Curvature.csv]

Table Analyzed	710 Curvature
Column B	WT
vs.	vs.
Column A	NN
Mann Whitney test
P value	<0.0001
Exact or approximate P value?	Approximate
P value summary	****
Significantly different (P < 0.05)?	Yes
One- or two-tailed P value?	Two-tailed
Sum of ranks in column A,B	1078778577 , 1644625926
Mann-Whitney U	631489482
Difference between medians
Median of column A	0.016, n=29909
Median of column B	0.018, n=43893
Difference: Actual	0.0016
Difference: Hodges-Lehmann
95.00% CI of difference
Exact or approximate CI?
