# Supplementary material for: Stromule extension along microtubules coordinated with actin-mediated anchoring guides perinuclear chloroplast movement during innate immunity
Source: eLife. 2018 Jan 17;7:e23625. doi: 10.7554/eLife.23625 (PMC5815851; doi:10.7554/eLife.23625)
Supplement: Figure 5—source data 2. — Statistical analyses and the graph of the MT distribution presented in Figure 5F-H were generated by Prism7. [file elife-23625-fig5-data2.zip › Figure 5-source file 3/Welch's t test of 710 Azimuthal MRL.csv]

Table Analyzed	710 Azimuthal MRL
Column B	WT
vs.	vs.
Column A	NN
Unpaired t test with Welch's correction
P value	0.0713
P value summary	ns
Significantly different (P < 0.05)?	No
One- or two-tailed P value?	Two-tailed
Welch-corrected t, df	t=1.8 df=180
How big is the difference?
Mean ± SEM of column A	0.28 ± 0.016, n=101
Mean ± SEM of column B	0.24 ± 0.011, n=100
Difference between means	-0.035 ± 0.019
95% confidence interval	-0.072 to 0.003
R squared (eta squared)	0.018
F test to compare variances
F, DFn, Dfd	2, 100, 99
P value	0.0006
P value summary	***
Significantly different (P < 0.05)?	Yes
