# Supplementary material for: Stromule extension along microtubules coordinated with actin-mediated anchoring guides perinuclear chloroplast movement during innate immunity
Source: eLife. 2018 Jan 17;7:e23625. doi: 10.7554/eLife.23625 (PMC5815851; doi:10.7554/eLife.23625)
Supplement: Figure 5—figure supplement 1—source data 1. — The statistics of quantitative analysis of stromule length and movement in VIGS-NbGCP4 plants by Prism7 is included the raw data points, statistical analyses, as well as the original graphs of Figure 5—figure supplement 1A and B. [file elife-23625-fig5-figsupp1-data1.zip]

Archive with 25 entries (24 files):
- Figure 5-figure supplement 1-source file 1/
- Figure 5-figure supplement 1-source file 1/Data 8 [VIGS-EV+p50].pdf
- Figure 5-figure supplement 1-source file 1/Data 8 [VIGS-EV].pdf
- Figure 5-figure supplement 1-source file 1/Data 8 [VIGS-GCP4 +p50].pdf
- Figure 5-figure supplement 1-source file 1/Data 8 [VIGS-GCP4].pdf
- Figure 5-figure supplement 1-source file 1/Fraction of Total of Data 8.csv
- Figure 5-figure supplement 1-source file 1/Fraction of Total of stromule movement.csv
- Figure 5-figure supplement 1-source file 1/Fraction of Total.csv
- Figure 5-figure supplement 1-source file 1/stromule length [EV+50].pdf
- Figure 5-figure supplement 1-source file 1/stromule length [EV].pdf
- Figure 5-figure supplement 1-source file 1/stromule length [GCP4+50].pdf
- Figure 5-figure supplement 1-source file 1/stromule length [GCP4].pdf
- Figure 5-figure supplement 1-source file 1/stromule length with new data [VIGS-EV+p50].pdf
- Figure 5-figure supplement 1-source file 1/stromule length with new data [VIGS-GCP4 +p50].pdf
- Figure 5-figure supplement 1-source file 1/stromule length with new data [VIGS-GCP4].pdf
- Figure 5-figure supplement 1-source file 1/stromule length.txt
- Figure 5-figure supplement 1-source file 1/stromule movement [EV+50].pdf
- Figure 5-figure supplement 1-source file 1/stromule movement [EV].pdf
- Figure 5-figure supplement 1-source file 1/stromule movement [GCP4+50].pdf
- Figure 5-figure supplement 1-source file 1/stromule movement [GCP4].pdf
- Figure 5-figure supplement 1-source file 1/stromule movement with new data [VIGS-EV+p50].pdf
- Figure 5-figure supplement 1-source file 1/stromule movement with new data [VIGS-EV].pdf
- Figure 5-figure supplement 1-source file 1/stromule movement with new data [VIGS-GCP4 +p50].pdf
- Figure 5-figure supplement 1-source file 1/stromule movement with new data [VIGS-GCP4].pdf
- Figure 5-figure supplement 1-source file 1/stromule movement.txt
