# Supplementary material for: Stromule extension along microtubules coordinated with actin-mediated anchoring guides perinuclear chloroplast movement during innate immunity
Source: eLife. 2018 Jan 17;7:e23625. doi: 10.7554/eLife.23625 (PMC5815851; doi:10.7554/eLife.23625)
Supplement: Figure 5—figure supplement 1—source data 1. — The statistics of quantitative analysis of stromule length and movement in VIGS-NbGCP4 plants by Prism7 is included the raw data points, statistical analyses, as well as the original graphs of Figure 5—figure supplement 1A and B. [file elife-23625-fig5-figsupp1-data1.zip › Figure 5-figure supplement 1-source file 1/Fraction of Total of Data 8.csv]

	VIGS-EV	VIGS-EV	VIGS-EV	VIGS-GCP4	VIGS-GCP4	VIGS-GCP4	VIGS-EV+p50	VIGS-EV+p50	VIGS-EV+p50	VIGS-GCP4 +p50	VIGS-GCP4 +p50	VIGS-GCP4 +p50
constant	0.434343434343434			0.64			0.49			0.445544554455446
sudden	0.535353535353535			0.32			0.46			0.485148514851485
side	0.0303030303030303			0.04			0.05			0.0693069306930693
