# Supplementary material for: Stromule extension along microtubules coordinated with actin-mediated anchoring guides perinuclear chloroplast movement during innate immunity
Source: eLife. 2018 Jan 17;7:e23625. doi: 10.7554/eLife.23625 (PMC5815851; doi:10.7554/eLife.23625)
Supplement: Figure 5—figure supplement 1—source data 1. — The statistics of quantitative analysis of stromule length and movement in VIGS-NbGCP4 plants by Prism7 is included the raw data points, statistical analyses, as well as the original graphs of Figure 5—figure supplement 1A and B. [file elife-23625-fig5-figsupp1-data1.zip › Figure 5-figure supplement 1-source file 1/Fraction of Total of stromule movement.csv]

Data analyzed	EV	EV+50	GCP4	GCP4+50	Total
Fast movement	0.46	0.45	0.4	0.46	1.77
Slow movement	0.4	0.4	0.47	0.43	1.7
Total	0.86	0.85	0.87	0.89	3.47
Fraction of column total	EV	EV+50	GCP4	GCP4+50
Fast movement	0.5349	0.5294	0.4598	0.5169
Slow movement	0.4651	0.4706	0.5402	0.4831
Fraction of row total	EV	EV+50	GCP4	GCP4+50
Fast movement	0.2599	0.2542	0.226	0.2599
Slow movement	0.2353	0.2353	0.2765	0.2529
Fraction of grand total	EV	EV+50	GCP4	GCP4+50
Fast movement	0.1326	0.1297	0.1153	0.1326
Slow movement	0.1153	0.1153	0.1354	0.1239
