# Supplementary material for: Stromule extension along microtubules coordinated with actin-mediated anchoring guides perinuclear chloroplast movement during innate immunity
Source: eLife. 2018 Jan 17;7:e23625. doi: 10.7554/eLife.23625 (PMC5815851; doi:10.7554/eLife.23625)
Supplement: Figure 5—figure supplement 1—source data 1. — The statistics of quantitative analysis of stromule length and movement in VIGS-NbGCP4 plants by Prism7 is included the raw data points, statistical analyses, as well as the original graphs of Figure 5—figure supplement 1A and B. [file elife-23625-fig5-figsupp1-data1.zip › Figure 5-figure supplement 1-source file 1/stromule length.txt]

	EV	EV+50	GCP4	GCP4+50
short stromule	0.593442623	0.428571429	0.358974359	0.310756972
Long stromule	0.4	0.55	0.580128205	0.609561753
branching	0.07	0.02	0.08	0.06
perinuclear	0.07	0.02	0.02	0.06
side	0.03	0.01	0.04	0.04
stromule-chloropalst	0	0.02	0.01	0.01
stromule-stromule	0.01	0	0.01	0
