# Supplementary material for: Stromule extension along microtubules coordinated with actin-mediated anchoring guides perinuclear chloroplast movement during innate immunity
Source: eLife. 2018 Jan 17;7:e23625. doi: 10.7554/eLife.23625 (PMC5815851; doi:10.7554/eLife.23625)
Supplement: Figure 6—source data 1. — The raw data points to calculate the percentage of stromules pausing at the AFs during retraction events, presented in Figure 6D. [file elife-23625-fig6-data1.csv]

Full to body	Paused at AF	Paused not at AF
0.5	0.5	0
0	1	0
0.333333	0.666667	0
0.166667	0.666667	0.166666667
0.333333	0.666667	0
0.2	0.8	0
0	1	0
0	1	0
0.375	0.5	0.125
0	1	0
0	1	0
0.333333	0.666667	0
0.285714	0.571429	0.142857143
0	1	0
0.333333	0.666667	0
0.333333	0.666667	0
0	1	0
0.333333	0.666667	0
0	1	0
0.2	0.6	0.2
0.142857	0.714286	0.142857143
0.4	0.6	0
