# Supplementary material for: Stromule extension along microtubules coordinated with actin-mediated anchoring guides perinuclear chloroplast movement during innate immunity
Source: eLife. 2018 Jan 17;7:e23625. doi: 10.7554/eLife.23625 (PMC5815851; doi:10.7554/eLife.23625)
Supplement: Figure 6—figure supplement 3—source data 1. — Statistical analyses and the stromule frequency after CTD treatment to disrupt actin cytoskeleton presented in Figure 6—figure supplement 3B were generated by Prism7. [file elife-23625-fig6-figsupp3-data1.zip]

Archive with 7 entries (6 files):
- Figure 6-figure supplement 3-source file 1/
- Figure 6-figure supplement 3-source file 1/Col Stats of Data 1.csv
- Figure 6-figure supplement 3-source file 1/Data 1.pdf
- Figure 6-figure supplement 3-source file 1/Data 1.txt
- Figure 6-figure supplement 3-source file 1/Ordinary one-way ANOVA of Data 1.csv
- Figure 6-figure supplement 3-source file 1/Welch's t test of Data 1-1.csv
- Figure 6-figure supplement 3-source file 1/Welch's t test of Data 1.csv
