# Supplementary material for: Stromule extension along microtubules coordinated with actin-mediated anchoring guides perinuclear chloroplast movement during innate immunity
Source: eLife. 2018 Jan 17;7:e23625. doi: 10.7554/eLife.23625 (PMC5815851; doi:10.7554/eLife.23625)
Supplement: Figure 6—figure supplement 3—source data 1. — Statistical analyses and the stromule frequency after CTD treatment to disrupt actin cytoskeleton presented in Figure 6—figure supplement 3B were generated by Prism7. [file elife-23625-fig6-figsupp3-data1.zip › Figure 6-figure supplement 3-source file 1/Col Stats of Data 1.csv]

	mock 0	mock 30	cytD 0	cytD 30
Number of values	9	15	15	12
Minimum	0.21	0.27	0.4	0.13
25% Percentile	0.39	0.48	0.48	0.33
Median	0.58	0.64	0.56	0.66
75% Percentile	0.75	0.73	0.64	0.85
Maximum	0.82	0.88	0.95	0.94
5% Percentile	0.21	0.27	0.4	0.13
95% Percentile	0.82	0.88	0.95	0.94
Mean	0.56	0.59	0.59	0.59
Std. Deviation	0.21	0.18	0.15	0.27
Std. Error of Mean	0.071	0.048	0.039	0.078
Lower 99% CI of mean	0.33	0.45	0.47	0.35
Upper 99% CI of mean	0.8	0.74	0.7	0.84
Coefficient of variation	37.88%	31.10%	25.55%	45.55%
Geometric mean	0.52	0.56	0.57	0.51
Geometric SD factor	1.6	1.4	1.3	1.9
Skewness	-0.52	-0.28	1.2	-0.48
Kurtosis	-0.73	-0.85	1.6	-0.95
Sum	5.1	8.9	8.8	7.1
D'Agostino & Pearson normality test
K2	0.74	0.86	6.1	1.3
P value	0.6913	0.6497	0.0476	0.5339
Passed normality test (alpha=0.01)?	Yes	Yes	Yes	Yes
P value summary	ns	ns	*	ns
