# Supplementary material for: Stromule extension along microtubules coordinated with actin-mediated anchoring guides perinuclear chloroplast movement during innate immunity
Source: eLife. 2018 Jan 17;7:e23625. doi: 10.7554/eLife.23625 (PMC5815851; doi:10.7554/eLife.23625)
Supplement: Figure 6—figure supplement 3—source data 1. — Statistical analyses and the stromule frequency after CTD treatment to disrupt actin cytoskeleton presented in Figure 6—figure supplement 3B were generated by Prism7. [file elife-23625-fig6-figsupp3-data1.zip › Figure 6-figure supplement 3-source file 1/Data 1.txt]

mock 0	mock 30	cytD 0	cytD 30
0.6875	0.727272727	0.952380952	0.285714286
0.5	0.483870968	0.421052632	0.944444444
0.5	0.5	0.5	0.125
0.684210526	0.727272727	0.5625	0.703703704
0.285714286	0.483870968	0.633333333	0.666666667
0.80952381	0.272727273	0.458333333	0.227272727
0.210526316	0.642857143	0.666666667	0.65
0.818181818	0.4	0.56	0.875
0.583333333	0.304347826	0.4	0.769230769
	0.875	0.642857143	0.533333333
	0.739130435	0.59375	0.875
	0.7	0.5	0.461538462
	0.545454545	0.833333333
	0.666666667	0.588235294
	0.846153846	0.476190476
