# Supplementary material for: Stromule extension along microtubules coordinated with actin-mediated anchoring guides perinuclear chloroplast movement during innate immunity
Source: eLife. 2018 Jan 17;7:e23625. doi: 10.7554/eLife.23625 (PMC5815851; doi:10.7554/eLife.23625)
Supplement: Figure 6—figure supplement 3—source data 1. — Statistical analyses and the stromule frequency after CTD treatment to disrupt actin cytoskeleton presented in Figure 6—figure supplement 3B were generated by Prism7. [file elife-23625-fig6-figsupp3-data1.zip › Figure 6-figure supplement 3-source file 1/Ordinary one-way ANOVA of Data 1.csv]

Number of families	1
Number of comparisons per family	6
Alpha	0.05
Tukey's multiple comparisons test	Mean Diff.	95.00% CI of diff.	Significant?	Summary	Adjusted P Value
mock 30 vs. mock 0	0.03	-0.2 to 0.26	No	ns	0.9853	B-A
cytD 0 vs. mock 0	0.022	-0.21 to 0.25	No	ns	0.9944	C-A
cytD 30 vs. mock 0	0.029	-0.21 to 0.27	No	ns	0.9886	D-A
cytD 0 vs. mock 30	-0.0084	-0.21 to 0.19	No	ns	0.9995	C-B
cytD 30 vs. mock 30	-0.0012	-0.21 to 0.21	No	ns	>0.9999	D-B
cytD 30 vs. cytD 0	0.0072	-0.2 to 0.22	No	ns	0.9997	D-C
Test details	Mean 1	Mean 2	Mean Diff.	SE of diff.	n1	n2	q	DF
mock 30 vs. mock 0	0.59	0.56	0.03	0.086	15	9	0.49	47
cytD 0 vs. mock 0	0.59	0.56	0.022	0.086	15	9	0.35	47
cytD 30 vs. mock 0	0.59	0.56	0.029	0.09	12	9	0.45	47
cytD 0 vs. mock 30	0.59	0.59	-0.0084	0.075	15	15	0.16	47
cytD 30 vs. mock 30	0.59	0.59	-0.0012	0.079	12	15	0.022	47
cytD 30 vs. cytD 0	0.59	0.59	0.0072	0.079	12	15	0.13	47
