# Supplementary material for: Stromule extension along microtubules coordinated with actin-mediated anchoring guides perinuclear chloroplast movement during innate immunity
Source: eLife. 2018 Jan 17;7:e23625. doi: 10.7554/eLife.23625 (PMC5815851; doi:10.7554/eLife.23625)
Supplement: Figure 6—figure supplement 3—source data 1. — Statistical analyses and the stromule frequency after CTD treatment to disrupt actin cytoskeleton presented in Figure 6—figure supplement 3B were generated by Prism7. [file elife-23625-fig6-figsupp3-data1.zip › Figure 6-figure supplement 3-source file 1/Welch's t test of Data 1-1.csv]

Table Analyzed	Data 1
Column C	cytD 0
vs.	vs.
Column A	mock 0
Unpaired t test with Welch's correction
P value	0.7943
P value summary	ns
Significantly different (P < 0.01)?	No
One- or two-tailed P value?	Two-tailed
Welch-corrected t, df	t=0.3 df=13
How big is the difference?
Mean ± SEM of column A	0.6 ± 0.07, n=9
Mean ± SEM of column C	0.6 ± 0.04, n=15
Difference between means	0.02 ± 0.08
99% confidence interval	-0.2 to 0.3
R squared (eta squared)	0.006
F test to compare variances
F, DFn, Dfd	2, 8, 14
P value	0.2326
P value summary	ns
Significantly different (P < 0.01)?	No
Model comparison	SS	DF	Probability it is correct
Null H. Population means identical	0.7	23	78.04%
Alternative H: Distinct population means	0.7	22	21.96%
Ratio of probabilities			4
Difference in AICc			-3
