# Supplementary material for: Stromule extension along microtubules coordinated with actin-mediated anchoring guides perinuclear chloroplast movement during innate immunity
Source: eLife. 2018 Jan 17;7:e23625. doi: 10.7554/eLife.23625 (PMC5815851; doi:10.7554/eLife.23625)
Supplement: Figure 6—figure supplement 3—source data 1. — Statistical analyses and the stromule frequency after CTD treatment to disrupt actin cytoskeleton presented in Figure 6—figure supplement 3B were generated by Prism7. [file elife-23625-fig6-figsupp3-data1.zip › Figure 6-figure supplement 3-source file 1/Welch's t test of Data 1.csv]

Table Analyzed	Data 1
Column D	cytD 30
vs.	vs.
Column B	mock 30
Unpaired t test with Welch's correction
P value	0.9894
P value summary	ns
Significantly different (P < 0.01)?	No
One- or two-tailed P value?	Two-tailed
Welch-corrected t, df	t=0.01 df=19
How big is the difference?
Mean ± SEM of column B	0.6 ± 0.05, n=15
Mean ± SEM of column D	0.6 ± 0.08, n=12
Difference between means	-0.001 ± 0.09
99% confidence interval	-0.3 to 0.3
R squared (eta squared)	1e-005
F test to compare variances
F, DFn, Dfd	2, 11, 14
P value	0.1826
P value summary	ns
Significantly different (P < 0.01)?	No
Model comparison	SS	DF	Probability it is correct
Null H. Population means identical	1	26	78.10%
Alternative H: Distinct population means	1	25	21.90%
Ratio of probabilities			4
Difference in AICc			-3
