# Supplementary material for: Stromule extension along microtubules coordinated with actin-mediated anchoring guides perinuclear chloroplast movement during innate immunity
Source: eLife. 2018 Jan 17;7:e23625. doi: 10.7554/eLife.23625 (PMC5815851; doi:10.7554/eLife.23625)
Supplement: Figure 7—source data 1. — All of the statistical analyses and the original graphs of the stromule dynamics presented in Figure 7B-D generated by Prism7 are shown. [file elife-23625-fig7-data1.zip]

Archive with 31 entries (30 files):
- Figure 7-source file 1/
- Figure 7-source file 1/Col Stats of Extension Velocity-fixed.csv
- Figure 7-source file 1/Col Stats of Retraction Velocity-fixed.csv
- Figure 7-source file 1/Constant Compare.pdf
- Figure 7-source file 1/Constant Compare.txt
- Figure 7-source file 1/CTD Chloroplast Movment Type.pdf
- Figure 7-source file 1/CTD Chloroplast Movment Type.txt
- Figure 7-source file 1/DMSO Chloroplast Movment Type.pdf
- Figure 7-source file 1/DMSO Chloroplast Movment Type.txt
- Figure 7-source file 1/Extension Velocity-fixed.pdf
- Figure 7-source file 1/Extension Velocity-fixed.txt
- Figure 7-source file 1/Kruskal-Wallis test of Extension Velocity-fixed.csv
- Figure 7-source file 1/Kruskal-Wallis test of Max Length.csv
- Figure 7-source file 1/Kruskal-Wallis test of Retraction Velocity-fixed.csv
- Figure 7-source file 1/Mann-Whitney test of Constant Compare-1.csv
- Figure 7-source file 1/Mann-Whitney test of Constant Compare.csv
- Figure 7-source file 1/Mann-Whitney test of Sudden Compare-1.csv
- Figure 7-source file 1/Mann-Whitney test of Sudden Compare.csv
- Figure 7-source file 1/Max Length.pdf
- Figure 7-source file 1/Max Length.txt
- Figure 7-source file 1/Normalized Moving Chloroplasts.pdf
- Figure 7-source file 1/Normalized Moving Chloroplasts.txt
- Figure 7-source file 1/Normalized Stromule Directed Movement.pdf
- Figure 7-source file 1/Normalized Stromule Directed Movement.txt
- Figure 7-source file 1/ORY Chloroplast Movment Type.pdf
- Figure 7-source file 1/ORY Chloroplast Movment Type.txt
- Figure 7-source file 1/Ranks: Kruskal-Wallis test of Max Length.pdf
- Figure 7-source file 1/Retraction Velocity-fixed.pdf
- Figure 7-source file 1/Retraction Velocity-fixed.txt
- Figure 7-source file 1/Sudden Compare.pdf
- Figure 7-source file 1/Sudden Compare.txt
