# Supplementary material for: Stromule extension along microtubules coordinated with actin-mediated anchoring guides perinuclear chloroplast movement during innate immunity
Source: eLife. 2018 Jan 17;7:e23625. doi: 10.7554/eLife.23625 (PMC5815851; doi:10.7554/eLife.23625)
Supplement: Figure 7—source data 1. — All of the statistical analyses and the original graphs of the stromule dynamics presented in Figure 7B-D generated by Prism7 are shown. [file elife-23625-fig7-data1.zip › Figure 7-source file 1/Col Stats of Extension Velocity-fixed.csv]

	DMSO	CTD	ORY
Number of values	168	217	223
Minimum	0.036	0.023	0.035
25% Percentile	0.05	0.044	0.064
Median	0.065	0.054	0.091
75% Percentile	0.087	0.064	0.16
Maximum	0.66	0.25	0.59
5% Percentile	0.04	0.032	0.046
95% Percentile	0.15	0.11	0.3
Mean	0.079	0.058	0.12
Std. Deviation	0.061	0.025	0.086
Std. Error of Mean	0.0047	0.0017	0.0057
Lower 99% CI of mean	0.067	0.054	0.11
Upper 99% CI of mean	0.091	0.062	0.14
Coefficient of variation	77.32%	42.87%	69.00%
Geometric mean	0.07	0.054	0.1
Geometric SD factor	1.5	1.4	1.8
Skewness	6.2	3.4	1.8
Kurtosis	52	19	4.3
Sum	13	13	28
D'Agostino & Pearson normality test
K2	244	189	91
P value	<0.0001	<0.0001	<0.0001
Passed normality test (alpha=0.01)?	No	No	No
P value summary	****	****	****
