# Supplementary material for: Stromule extension along microtubules coordinated with actin-mediated anchoring guides perinuclear chloroplast movement during innate immunity
Source: eLife. 2018 Jan 17;7:e23625. doi: 10.7554/eLife.23625 (PMC5815851; doi:10.7554/eLife.23625)
Supplement: Figure 7—source data 1. — All of the statistical analyses and the original graphs of the stromule dynamics presented in Figure 7B-D generated by Prism7 are shown. [file elife-23625-fig7-data1.zip › Figure 7-source file 1/Col Stats of Retraction Velocity-fixed.csv]

	DMSO	CTD	ORY
Number of values	141	180	230
Minimum	0.032	0.02	0.033
25% Percentile	0.076	0.051	0.086
Median	0.13	0.076	0.14
75% Percentile	0.19	0.12	0.2
Maximum	0.47	0.42	0.71
5% Percentile	0.041	0.033	0.053
95% Percentile	0.31	0.28	0.34
Mean	0.14	0.099	0.16
Std. Deviation	0.082	0.072	0.097
Std. Error of Mean	0.0069	0.0054	0.0064
Lower 99% CI of mean	0.12	0.085	0.14
Upper 99% CI of mean	0.16	0.11	0.18
Coefficient of variation	58.40%	73.22%	61.22%
Geometric mean	0.12	0.08	0.13
Geometric SD factor	1.8	1.9	1.8
Skewness	1.2	2	1.7
Kurtosis	1.8	4.3	5
Sum	20	18	36
D'Agostino & Pearson normality test
K2	32	83	95
P value	<0.0001	<0.0001	<0.0001
Passed normality test (alpha=0.01)?	No	No	No
P value summary	****	****	****
