# Supplementary material for: Stromule extension along microtubules coordinated with actin-mediated anchoring guides perinuclear chloroplast movement during innate immunity
Source: eLife. 2018 Jan 17;7:e23625. doi: 10.7554/eLife.23625 (PMC5815851; doi:10.7554/eLife.23625)
Supplement: Figure 7—source data 1. — All of the statistical analyses and the original graphs of the stromule dynamics presented in Figure 7B-D generated by Prism7 are shown. [file elife-23625-fig7-data1.zip › Figure 7-source file 1/Constant Compare.txt]

CTD	DMSO	ORY
0.851851852	0.755555556	0.6
0.75	0.642857143	0.704918033
0.818181818	0.692307692	0.676470588
0.927272727	0.666666667	0.611111111
0.96875	0.540540541	0.68627451
0.880597015	0.893617021	0.515151515
