# Supplementary material for: Stromule extension along microtubules coordinated with actin-mediated anchoring guides perinuclear chloroplast movement during innate immunity
Source: eLife. 2018 Jan 17;7:e23625. doi: 10.7554/eLife.23625 (PMC5815851; doi:10.7554/eLife.23625)
Supplement: Figure 7—source data 1. — All of the statistical analyses and the original graphs of the stromule dynamics presented in Figure 7B-D generated by Prism7 are shown. [file elife-23625-fig7-data1.zip › Figure 7-source file 1/CTD Chloroplast Movment Type.txt]

Constant	Sudden
0.851851852	0.148148148
0.75	0.25
0.818181818	0.181818182
0.927272727	0.072727273
0.96875	0.03125
0.880597015	0.119402985
