# Supplementary material for: Stromule extension along microtubules coordinated with actin-mediated anchoring guides perinuclear chloroplast movement during innate immunity
Source: eLife. 2018 Jan 17;7:e23625. doi: 10.7554/eLife.23625 (PMC5815851; doi:10.7554/eLife.23625)
Supplement: Figure 7—source data 1. — All of the statistical analyses and the original graphs of the stromule dynamics presented in Figure 7B-D generated by Prism7 are shown. [file elife-23625-fig7-data1.zip › Figure 7-source file 1/Extension Velocity-fixed.txt]

DMSO	CTD	ORY
0.078	0.045	0.142
0.075	0.041	0.058
0.064	0.077	0.064
0.049	0.036	0.077
0.057	0.043	0.08
0.135	0.112	0.071
0.057	0.079	0.047
0.048	0.042	0.043
0.063	0.037	0.053
0.055	0.05	0.064
0.084	0.047	0.095
0.037	0.074	0.04
0.08	0.108	0.076
0.039	0.042	0.053
0.142	0.055	0.211
0.089	0.064	0.325
0.082	0.066	0.135
0.037	0.118	0.132
0.065	0.043	0.083
0.047	0.074	0.038
0.041	0.061	0.061
0.05	0.04	0.106
0.04	0.088	0.167
0.056	0.056	0.13
0.076	0.076	0.068
0.049	0.057	0.218
0.075	0.112	0.125
0.055	0.049	0.238
0.057	0.058	0.046
0.064	0.039	0.118
0.048	0.046	0.073
0.048	0.071	0.227
0.039	0.064	0.123
0.062	0.055	0.185
0.088	0.063	0.159
0.06	0.062	0.049
0.087	0.049	0.38
0.073	0.053	0.302
0.06	0.078	0.26
0.052	0.121	0.169
0.062	0.073	0.113
0.082	0.061	0.187
0.053	0.06	0.161
0.04	0.039	0.096
0.075	0.065	0.053
0.058	0.06	0.132
0.089	0.043	0.053
0.077	0.037	0.225
0.096	0.064	0.25
0.062	0.047	0.091
0.044	0.064	0.173
0.106	0.059	0.069
0.169	0.045	0.115
0.052	0.054	0.135
0.295	0.062	0.238
0.056	0.049	0.12
0.154	0.057	0.062
0.118	0.059	0.25
0.049	0.059	0.239
0.129	0.051	0.273
0.044	0.066	0.148
0.113	0.054	0.108
0.082	0.049	0.167
0.661	0.063	0.187
0.049	0.059	0.073
0.055	0.057	0.063
0.087	0.072	0.088
0.036	0.025	0.299
0.083	0.046	0.392
0.048	0.061	0.087
0.065	0.035	0.169
0.06	0.055	0.299
0.094	0.056	0.061
0.068	0.054	0.106
0.092	0.049	0.043
0.369	0.064	0.22
0.092	0.062	0.073
0.049	0.052	0.243
0.072	0.061	0.264
0.043	0.031	0.322
0.044	0.036	0.083
0.096	0.25	0.29
0.051	0.056	0.073
0.142	0.038	0.111
0.087	0.045	0.113
0.077	0.042	0.145
0.059	0.061	0.59
0.066	0.07	0.068
0.045	0.047	0.156
0.14	0.112	0.047
0.09	0.06	0.078
0.062	0.05	0.073
0.042	0.071	0.151
0.089	0.054	0.154
0.054	0.045	0.422
0.045	0.073	0.058
0.167	0.041	0.094
0.078	0.083	0.167
0.071	0.027	0.073
0.048	0.044	0.091
0.053	0.023	0.079
0.05	0.054	0.145
0.075	0.093	0.069
0.139	0.051	0.126
0.055	0.074	0.075
0.047	0.081	0.083
0.039	0.044	0.084
0.206	0.059	0.065
0.068	0.04	0.26
0.078	0.071	0.12
0.069	0.062	0.26
0.04	0.071	0.072
0.064	0.055	0.062
0.087	0.044	0.064
0.054	0.064	0.068
0.083	0.055	0.269
0.082	0.057	0.058
0.044	0.051	0.054
0.063	0.039	0.119
0.059	0.036	0.08
0.061	0.044	0.062
0.072	0.025	0.092
0.045	0.074	0.149
0.109	0.059	0.142
0.063	0.047	0.269
0.048	0.042	0.083
0.177	0.058	0.132
0.106	0.041	0.087
0.075	0.035	0.087
0.107	0.064	0.101
0.042	0.053	0.061
0.045	0.057	0.061
0.111	0.079	0.063
0.071	0.044	0.084
0.059	0.076	0.065
0.067	0.076	0.101
0.047	0.043	0.074
0.068	0.046	0.082
0.044	0.048	0.148
0.048	0.058	0.104
0.075	0.034	0.051
0.094	0.049	0.073
0.118	0.036	0.085
0.11	0.048	0.081
0.074	0.055	0.321
0.044	0.069	0.089
0.137	0.051	0.055
0.081	0.047	0.308
0.051	0.064	0.24
0.067	0.062	0.167
0.076	0.034	0.112
0.081	0.054	0.083
0.079	0.056	0.065
0.081	0.053	0.115
0.064	0.052	0.187
0.091	0.042	0.236
0.065	0.053	0.155
0.063	0.132	0.295
0.085	0.06	0.102
0.07	0.07	0.147
0.053	0.035	0.049
0.109	0.059	0.135
0.094	0.045	0.064
0.049	0.056	0.053
0.054	0.069	0.085
0.066	0.074	0.061
0.054	0.065	0.05
0.042	0.074	0.202
	0.06	0.092
	0.052	0.187
	0.052	0.112
	0.05	0.172
	0.045	0.092
	0.145	0.055
	0.052	0.062
	0.037	0.061
	0.053	0.182
	0.055	0.215
	0.032	0.059
	0.032	0.061
	0.055	0.373
	0.042	0.225
	0.048	0.05
	0.029	0.092
	0.081	0.036
	0.034	0.083
	0.041	0.051
	0.032	0.079
	0.034	0.112
	0.05	0.078
	0.037	0.095
	0.025	0.067
	0.089	0.07
	0.065	0.046
	0.054	0.037
	0.063	0.118
	0.061	0.036
	0.07	0.041
	0.168	0.069
	0.035	0.059
	0.031	0.187
	0.046	0.069
	0.045	0.256
	0.046	0.118
	0.075	0.054
	0.154	0.057
	0.037	0.154
	0.06	0.064
	0.038	0.076
	0.062	0.091
	0.064	0.035
	0.078	0.104
	0.04	0.099
	0.053	0.058
	0.037	0.058
	0.041	0.048
	0.072	0.084
		0.049
		0.048
		0.05
		0.072
		0.052
		0.19
