# Supplementary material for: Stromule extension along microtubules coordinated with actin-mediated anchoring guides perinuclear chloroplast movement during innate immunity
Source: eLife. 2018 Jan 17;7:e23625. doi: 10.7554/eLife.23625 (PMC5815851; doi:10.7554/eLife.23625)
Supplement: Figure 7—source data 1. — All of the statistical analyses and the original graphs of the stromule dynamics presented in Figure 7B-D generated by Prism7 are shown. [file elife-23625-fig7-data1.zip › Figure 7-source file 1/Kruskal-Wallis test of Max Length.csv]

	CTD	DMSO	ORY
Number of values	309	228	312
Minimum	0.53	0.53	0.59
25% Percentile	1.6	1.5	1.8
Median	2.4	2.4	2.6
75% Percentile	4.4	4.3	4.6
Maximum	15	16	17
Mean	3.3	3.3	3.8
Std. Deviation	2.4	2.6	3.1
Std. Error of Mean	0.13	0.17	0.18
Lower 95% CI	3	3	3.5
Upper 95% CI	3.5	3.6	4.2
Mean ranks	414	408	449
