# Supplementary material for: Stromule extension along microtubules coordinated with actin-mediated anchoring guides perinuclear chloroplast movement during innate immunity
Source: eLife. 2018 Jan 17;7:e23625. doi: 10.7554/eLife.23625 (PMC5815851; doi:10.7554/eLife.23625)
Supplement: Figure 7—source data 1. — All of the statistical analyses and the original graphs of the stromule dynamics presented in Figure 7B-D generated by Prism7 are shown. [file elife-23625-fig7-data1.zip › Figure 7-source file 1/Kruskal-Wallis test of Retraction Velocity-fixed.csv]

Number of families	1
Number of comparisons per family	2
Alpha	0.05
Dunn's multiple comparisons test	Mean rank diff.	Significant?	Summary	Adjusted P Value	A-?
DMSO vs. CTD	98.38	Yes	****	<0.0001	B	CTD
DMSO vs. ORY	-29.84	No	ns	0.1595	C	ORY
Test details	Mean rank 1	Mean rank 2	Mean rank diff.	n1	n2
DMSO vs. CTD	295.7	197.3	98.38	141	180
DMSO vs. ORY	295.7	325.5	-29.84	141	230
