# Supplementary material for: Stromule extension along microtubules coordinated with actin-mediated anchoring guides perinuclear chloroplast movement during innate immunity
Source: eLife. 2018 Jan 17;7:e23625. doi: 10.7554/eLife.23625 (PMC5815851; doi:10.7554/eLife.23625)
Supplement: Figure 7—source data 1. — All of the statistical analyses and the original graphs of the stromule dynamics presented in Figure 7B-D generated by Prism7 are shown. [file elife-23625-fig7-data1.zip › Figure 7-source file 1/Mann-Whitney test of Constant Compare-1.csv]

Table Analyzed	Constant Compare
Column B	DMSO
vs.	vs.
Column A	CTD
Mann Whitney test
P value	0.0411
Exact or approximate P value?	Exact
P value summary	*
Significantly different (P < 0.05)?	Yes
One- or two-tailed P value?	Two-tailed
Sum of ranks in column A,B	52 , 26
Mann-Whitney U	5
Difference between medians
Median of column A	0.87, n=6
Median of column B	0.68, n=6
Difference: Actual	-0.19
Difference: Hodges-Lehmann	-0.18
95.89% CI of difference	-0.3 to -0.034
Exact or approximate CI?	Exact
