# Supplementary material for: Stromule extension along microtubules coordinated with actin-mediated anchoring guides perinuclear chloroplast movement during innate immunity
Source: eLife. 2018 Jan 17;7:e23625. doi: 10.7554/eLife.23625 (PMC5815851; doi:10.7554/eLife.23625)
Supplement: Figure 7—source data 1. — All of the statistical analyses and the original graphs of the stromule dynamics presented in Figure 7B-D generated by Prism7 are shown. [file elife-23625-fig7-data1.zip › Figure 7-source file 1/Mann-Whitney test of Constant Compare.csv]

	DMSO	ORY
Number of values	6	6
Minimum	0.54	0.52
25% Percentile	0.62	0.58
Median	0.68	0.64
75% Percentile	0.79	0.69
Maximum	0.89	0.7
Mean	0.7	0.63
Std. Deviation	0.12	0.071
Std. Error of Mean	0.048	0.029
Lower 95% CI	0.57	0.56
Upper 95% CI	0.82	0.71
Mean ranks	7.5	5.5
