# Supplementary material for: Stromule extension along microtubules coordinated with actin-mediated anchoring guides perinuclear chloroplast movement during innate immunity
Source: eLife. 2018 Jan 17;7:e23625. doi: 10.7554/eLife.23625 (PMC5815851; doi:10.7554/eLife.23625)
Supplement: Figure 7—source data 1. — All of the statistical analyses and the original graphs of the stromule dynamics presented in Figure 7B-D generated by Prism7 are shown. [file elife-23625-fig7-data1.zip › Figure 7-source file 1/Mann-Whitney test of Sudden Compare-1.csv]

Table Analyzed	Sudden Compare
Column B	DMSO
vs.	vs.
Column C	ORY
Mann Whitney test
P value	0.3939
Exact or approximate P value?	Exact
P value summary	ns
Significantly different (P < 0.05)?	No
One- or two-tailed P value?	Two-tailed
Sum of ranks in column B,C	33 , 45
Mann-Whitney U	12
Difference between medians
Median of column B	0.32, n=6
Median of column C	0.36, n=6
Difference: Actual	-0.036
Difference: Hodges-Lehmann	-0.053
95.89% CI of difference	-0.21 to 0.059
Exact or approximate CI?	Exact
