# Supplementary material for: Stromule extension along microtubules coordinated with actin-mediated anchoring guides perinuclear chloroplast movement during innate immunity
Source: eLife. 2018 Jan 17;7:e23625. doi: 10.7554/eLife.23625 (PMC5815851; doi:10.7554/eLife.23625)
Supplement: Figure 7—source data 1. — All of the statistical analyses and the original graphs of the stromule dynamics presented in Figure 7B-D generated by Prism7 are shown. [file elife-23625-fig7-data1.zip › Figure 7-source file 1/Max Length.txt]

CTD	DMSO	ORY
1.552	1.901	6.411
1.581	6.435	3.33
0.746	3.085	4.826
1.054	2.059	4.663
2.636	2.387	2.372
2.636	4.937	1.537
5.122	3.927	7.318
1.118	1.318	10.489
1.688	2.267	16.501
1.864	3.426	7.414
3.641	2.688	2.125
1.537	9.594	2.357
10.989	7.121	1.537
2.007	3.163	5.279
3.174	1.901	1.318
1.318	2.43	0.746
7.19	2.43	1.118
4.987	2.007	0.834
1.667	1.179	2.43
2.839	7.441	1.318
1.054	1.318	0.95
1.901	3.085	1.087
1.179	6.76	1.667
3.375	1.318	3.728
1.581	5.272	1.118
1.179	4.418	6.158
1.318	1.419	2.43
3.801	1.318	1.179
1.117	0.527	7.085
6.853	1.179	1.603
5.562	2.125	3.536
2.947	3.66	0.95
1.179	1.491	1.179
2.125	5.835	2.851
0.834	2.007	2.501
1.581	1.907	2.899
2.982	8.061	1.581
1.344	4.796	1.667
2.357	12.21	1.491
3.536	1.179	14.96
3.189	2.636	4.56
1.318	1.491	2.636
7.954	1.419	1.344
3.005	0.791	4.522
1.087	4.693	2.109
1.537	1.688	2.688
2.596	1.054	3.436
1.603	2.688	1.419
2.237	1.688	2.911
1.344	1.667	6.898
5.041	1.118	3.426
3.481	1.179	2.487
2.125	4.437	1.919
3.728	7.238	3.805
3.546	2.501	4.037
3.375	2.43	3.533
1.419	10.045	1.688
1.919	0.95	2.636
4.901	1.688	2.487
4.484	4.273	4.298
2.501	2.43	2.802
2.802	7.561	1.419
2.387	1.919	1.603
1.864	1.901	1.845
2.809	2.267	2.237
5.131	1.537	1.667
2.125	1.969	4.512
3.426	2.558	1.118
3.749	1.768	0.791
4.473	1.537	2.951
2.125	3.305	2.372
0.746	8.702	1.603
1.419	2.405	2.059
1.864	4.117	1.864
2.125	2.125	2.237
1.318	1.054	2.267
2.215	0.95	1.318
4.61	3.939	3.662
2.415	1.667	1.888
0.95	0.834	3.662
0.834	8.091	2.007
3.892	1.118	2.387
6.858	1.179	4.291
2.598	1.919	2.267
1.768	2.357	1.087
2.005	3.26	1.087
8.544	1.603	1.537
3.355	2.609	3.801
5.245	1.344	2.43
5.082	1.344	3.437
3.536	6.016	6.328
1.603	1.667	6.639
1.667	2.357	8.969
7.37	1.344	2.821
8.002	10.129	3.363
3.251	15.542	4.776
9.549	2.266	2.268
0.95	2.902	4.141
4.29	5.826	1.491
2.899	1.087	3.447
0.834	3.174	10.992
1.179	8.384	12.601
6.01	7.147	1.919
4.418	1.667	4.513
4.744	2.487	2.372
1.603	2.267	1.845
4.739	3.467	2.059
1.864	5.412	1.845
2.415	1.537	3.427
8.606	3.062	2.059
3.185	1.845	3.437
1.864	1.344	3.881
4.752	3.426	2.43
1.901	5.336	0.834
2.714	8.829	12.892
1.054	0.834	9.8
1.901	2.007	5.192
1.419	1.344	12.405
1.118	4.663	1.537
6.01	1.864	2.282
10.019	3.303	2.012
2.976	1.667	1.361
2.125	1.581	1.901
1.118	1.179	3.69
8.123	2.609	1.318
2.881	2.636	5.955
3.889	1.688	1.419
4.694	2.357	4.811
8.93	3.601	2.125
0.527	3.49	12.705
2.125	4.663	15.044
6.125	1.118	2.125
4.195	4.412	1.087
1.179	4.546	3.63
5.702	6.816	3.956
4.755	3.355	1.784
2.059	4.715	4.168
9.585	7.296	3.531
5.547	2.487	4.234
1.318	6.181	11.991
1.768	2.898	2.174
2.732	1.706	4.873
1.688	1.118	1.581
2.357	1.688	1.344
3.074	1.054	1.603
1.845	4.291	13.129
1.603	1.318	6.92
3.041	1.087	11.143
2.322	4.545	2.252
2.125	3.217	6.586
1.845	3.011	7.365
1.054	4.503	6.337
3.005	3.005	3.163
1.845	0.834	13.853
1.491	1.688	2.007
1.087	3.834	1.768
14.93	2.151	2.125
12.907	4.663	3.777
3.805	6.153	2.763
2.007	3.323	4.615
1.318	5.132	2.777
1.603	4.056	2.752
5.171	2.985	7.685
1.537	1.318	2.899
2.532	2.501	2.947
4.347	2.688	3.118
1.179	2.951	8.498
1.919	2.109	5.278
2.125	4.473	1.768
5.45	2.851	2.43
1.845	2.758	4.529
2.109	3.571	1.919
1.087	7.004	2.357
3.656	7.023	1.845
7.469	2.43	1.688
3.728	2.007	5.807
3.305	2.501	1.688
1.054	5.008	1.768
2.125	1.087	2.501
2.814	2.43	10.037
1.419	3.699	3.35
1.603	1.344	6.938
1.603	3.426	4.377
1.919	2.71379187	7.574
6.442	4.04195789	4.541
2.007	3.54616899	3.287
1.864	6.52722824	8.087
7.204	1.08672921	3.842
3.774	1.11835848	4.609
1.864	1.3178865	3.086
1.864	6.78263465	3.876
1.864	2.4046157	7.259
1.318	8.03304535	3.217
4.481	1.53691923	2.596
1.087	4.93416705	4.604
1.491	1.41936376	3.764
7.281	15.547107	1.537
1.419	1.41936376	1.741
1.419	14.4150425	2.125
2.372	2.37219569	2.839
1.087	2.38511098	3.005
1.864	6.33718901	1.179
2.636	1.76807652	2.641
2.636	4.77918359	8.035
6.928	1.76807652	10.535
2.942	1.11835848	6.171
1.087	1.49105678	5.53
1.667	11.8077359	1.344
0.791	2.50951947	2.059
6.391	1.08672921	3.338
2.059	2.35743537	2.501
2.372	1.68768545	1.864
1.969	5.04249732	2.125
1.784	2.87062037	2.372
4.614	1.3178865	1.054
1.179	3.26914924	1.864
2.636	2.25200445	4.752
1.864	1.41936376	5.137
1.864	2.4301827	1.087
1.688	1.68768545	2.387
1.667	0.95045974	1.419
2.237	1.3178865	1.688
1.864	1.0543092	1.491
1.845	1.5814638	2.609
6.956	2.23645339	8.819
1.603	1.3178865	2.125
1.768	8.72098211	1.768
2.698	1.17871768	1.864
0.95		15.083
1.579		0.95
0.834		2.125
3.488		2.125
7.628		13.385
11.344		2.129
0.834		3.006
4.778		1.318
4.39		0.95
8.251		4.677
1.344		3.662
0.95		3.217
8.132		3.871
7.622		1.318
3.892		1.491
4.217		1.491
3.163		8.738
2.809		3.437
1.419		2.177
4.357		1.845
4.81		1.901
6.341		3.764
1.919		1.864
2.514		7.18089995
3.145		2.35743537
3.456		1.64366804
3.699		3.55091338
1.491		3.87590419
1.537		8.94924005
1.8774611		5.21988484
1.8450411		1.88774062
5.06701		5.99084844
2.50055784		1.53691923
0.95045974		0.95045974
1.66712642		2.55353688
1.53691923		3.24463656
1.3178865		2.12496019
6.32611876		1.34398065
4.40674887		1.60334071
1.3178865		3.62945941
1.60334071		2.3698235
2.63577299		2.50609296
2.3698235		1.34398065
1.17871768		4.19219695
2.17345841		1.86375508
3.8571902		2.55353688
8.99958331		7.74785472
6.1758797		4.39857797
6.89887223		1.5814638
1.68768545		1.3178865
3.72566513		2.92122721
2.54615671		3.58596916
2.97315194		0.7453966
3.00688983		12.1103226
10.870455		5.2586307
4.83875206		1.11835848
5.8659128		4.6107577
5.98979413		7.5111623
1.87113525		1.62416332
1.5790916		5.12868709
4.47554254		1.53691923
8.07284553		4.83875206
6.82507059		2.91121127
6.13054441		10.722061
5.02009324		7.81032254
2.92122721		12.02466
4.18376247		8.38940186
1.86375508		6.71621317
2.12496019		4.16083125
1.3178865		1.93333949
4.73753838		7.34247283
2.88643501		13.5093909
2.00740471		1.41936376
9.60133029		1.9517899
3.83636759		2.00740471
3.18480451		2.08041562
3.52798215		2.12496019
5.53934052		9.43527659
4.00163056		6.40598268
8.9265724		1.0543092
2.94679421		5.09863928
		1.60334071
		0.58935884
		1.08672921
