# Supplementary material for: Stromule extension along microtubules coordinated with actin-mediated anchoring guides perinuclear chloroplast movement during innate immunity
Source: eLife. 2018 Jan 17;7:e23625. doi: 10.7554/eLife.23625 (PMC5815851; doi:10.7554/eLife.23625)
Supplement: Figure 7—source data 1. — All of the statistical analyses and the original graphs of the stromule dynamics presented in Figure 7B-D generated by Prism7 are shown. [file elife-23625-fig7-data1.zip › Figure 7-source file 1/Normalized Moving Chloroplasts.txt]

CTD	DMSO	ORY
0	0.333333333	0.365853659
0	0.352941176	0.254901961
0	0.259259259	0.484848485
0	0.319148936	0.384615385
0	0.268292683	0.390243902
0	0.156862745	0.194444444
