# Supplementary material for: Stromule extension along microtubules coordinated with actin-mediated anchoring guides perinuclear chloroplast movement during innate immunity
Source: eLife. 2018 Jan 17;7:e23625. doi: 10.7554/eLife.23625 (PMC5815851; doi:10.7554/eLife.23625)
Supplement: Figure 7—source data 1. — All of the statistical analyses and the original graphs of the stromule dynamics presented in Figure 7B-D generated by Prism7 are shown. [file elife-23625-fig7-data1.zip › Figure 7-source file 1/Normalized Stromule Directed Movement.txt]

CTD	DMSO	ORY
0	0.571428571	0.266666667
0	0.416666667	0.384615385
0	0.357142857	0.4375
0	0.666666667	0.5
0	0.727272727	0.375
0	0.625	0.285714286
