# Supplementary material for: Stromule extension along microtubules coordinated with actin-mediated anchoring guides perinuclear chloroplast movement during innate immunity
Source: eLife. 2018 Jan 17;7:e23625. doi: 10.7554/eLife.23625 (PMC5815851; doi:10.7554/eLife.23625)
Supplement: Figure 7—source data 1. — All of the statistical analyses and the original graphs of the stromule dynamics presented in Figure 7B-D generated by Prism7 are shown. [file elife-23625-fig7-data1.zip › Figure 7-source file 1/Retraction Velocity-fixed.txt]

DMSO	CTD	ORY
0.057	0.048	0.122
0.378	0.068	0.154
0.192	0.088	0.12
0.095	0.095	0.178
0.076	0.125	0.119
0.112	0.06	0.224
0.074	0.048	0.255
0.115	0.108	0.113
0.149	0.065	0.086
0.227	0.108	0.301
0.198	0.089	0.059
0.078	0.142	0.053
0.084	0.049	0.083
0.075	0.037	0.055
0.045	0.132	0.118
0.218	0.055	0.068
0.059	0.066	0.25
0.142	0.095	0.239
0.402	0.301	0.12
0.073	0.041	0.083
0.101	0.054	0.708
0.309	0.065	0.142
0.187	0.043	0.308
0.05	0.109	0.083
0.041	0.048	0.227
0.167	0.118	0.073
0.154	0.264	0.104
0.055	0.224	0.185
0.227	0.059	0.154
0.109	0.051	0.141
0.055	0.072	0.07
0.163	0.093	0.187
0.118	0.041	0.042
0.089	0.11	0.065
0.051	0.417	0.146
0.092	0.154	0.344
0.213	0.046	0.16
0.048	0.052	0.192
0.301	0.074	0.455
0.085	0.071	0.33
0.034	0.114	0.261
0.064	0.125	0.192
0.236	0.084	0.137
0.092	0.045	0.192
0.16	0.043	0.225
0.132	0.064	0.201
0.218	0.132	0.083
0.344	0.084	0.272
0.109	0.108	0.52
0.19	0.083	0.281
0.071	0.082	0.083
0.19	0.074	0.109
0.094	0.284	0.213
0.249	0.084	0.083
0.081	0.029	0.124
0.159	0.077	0.094
0.039	0.295	0.149
0.039	0.109	0.086
0.265	0.089	0.177
0.062	0.08	0.185
0.204	0.072	0.104
0.192	0.075	0.177
0.046	0.113	0.158
0.133	0.25	0.159
0.102	0.143	0.218
0.25	0.053	0.172
0.225	0.132	0.38
0.213	0.088	0.13
0.182	0.158	0.083
0.142	0.118	0.109
0.037	0.154	0.142
0.16	0.059	0.072
0.086	0.059	0.301
0.109	0.045	0.373
0.09	0.065	0.142
0.142	0.077	0.318
0.142	0.148	0.113
0.149	0.093	0.088
0.225	0.037	0.069
0.178	0.034	0.165
0.187	0.043	0.321
0.158	0.041	0.158
0.138	0.033	0.265
0.051	0.029	0.112
0.309	0.051	0.338
0.115	0.021	0.185
0.25	0.043	0.275
0.201	0.048	0.162
0.104	0.054	0.249
0.135	0.073	0.118
0.04	0.295	0.158
0.135	0.118	0.215
0.15	0.129	0.28
0.227	0.112	0.124
0.261	0.048	0.132
0.162	0.041	0.152
0.16	0.071	0.135
0.168	0.048	0.452
0.076	0.12	0.154
0.142	0.04	0.242
0.129	0.098	0.095
0.135	0.097	0.326
0.122	0.063	0.128
0.236	0.185	0.125
0.085	0.066	0.125
0.055	0.081	0.225
0.099	0.317	0.33
0.09	0.079	0.1
0.149	0.112	0.085
0.135	0.074	0.38
0.213	0.038	0.112
0.046	0.109	0.187
0.11	0.064	0.091
0.084	0.055	0.191
0.085	0.043	0.343
0.095	0.04	0.236
0.06	0.053	0.113
0.137	0.269	0.284
0.111	0.067	0.077
0.467	0.048	0.063
0.206	0.02	0.069
0.032	0.053	0.06
0.321	0.133	0.163
0.187	0.039	0.281
0.22	0.027	0.081
0.049	0.021	0.055
0.074	0.057	0.22
0.137	0.054	0.051
0.122	0.043	0.19
0.264	0.177	0.216
0.052	0.063	0.187
0.12	0.142	0.071
0.177	0.109	0.177
0.097	0.053	0.08
0.071	0.135	0.095
0.079	0.029	0.154
0.055	0.056	0.186
0.067	0.066	0.153
0.074	0.123	0.12
0.127	0.053	0.136
0.046	0.057	0.1
	0.16	0.137
	0.033	0.067
	0.077	0.143
	0.16	0.094
	0.169	0.265
	0.085	0.132
	0.079	0.133
	0.053	0.16
	0.03	0.206
	0.107	0.125
	0.053	0.142
	0.059	0.227
	0.046	0.076
	0.094	0.238
	0.332	0.384
	0.396	0.135
	0.051	0.19
	0.034	0.213
	0.213	0.141
	0.177	0.053
	0.034	0.144
	0.044	0.177
	0.301	0.113
	0.065	0.062
	0.149	0.226
	0.206	0.033
	0.08	0.093
	0.131	0.077
	0.079	0.09
	0.071	0.172
	0.053	0.112
	0.177	0.123
	0.187	0.308
	0.096	0.07
	0.095	0.066
	0.231	0.066
	0.149	0.476
	0.16	0.048
	0.089	0.143
		0.037
		0.087
		0.149
		0.145
		0.15
		0.044
		0.048
		0.187
		0.211
		0.233
		0.101
		0.112
		0.126
		0.094
		0.098
		0.047
		0.056
		0.113
		0.037
		0.061
		0.068
		0.068
		0.081
		0.097
		0.084
		0.058
		0.045
		0.132
		0.149
		0.308
		0.074
		0.167
		0.152
		0.053
		0.163
		0.086
		0.154
		0.093
		0.212
		0.196
		0.218
		0.226
		0.065
		0.11
		0.052
		0.213
		0.064
		0.193
		0.099
		0.071
