# Supplementary material for: Stromule extension along microtubules coordinated with actin-mediated anchoring guides perinuclear chloroplast movement during innate immunity
Source: eLife. 2018 Jan 17;7:e23625. doi: 10.7554/eLife.23625 (PMC5815851; doi:10.7554/eLife.23625)
Supplement: Figure 7—source data 1. — All of the statistical analyses and the original graphs of the stromule dynamics presented in Figure 7B-D generated by Prism7 are shown. [file elife-23625-fig7-data1.zip › Figure 7-source file 1/Sudden Compare.txt]

CTD	DMSO	ORY
0.148148148	0.244444444	0.4
0.25	0.357142857	0.295081967
0.181818182	0.307692308	0.323529412
0.072727273	0.333333333	0.388888889
0.03125	0.459459459	0.31372549
0.119402985	0.106382979	0.484848485
