# Supplementary material for: Stromule extension along microtubules coordinated with actin-mediated anchoring guides perinuclear chloroplast movement during innate immunity
Source: eLife. 2018 Jan 17;7:e23625. doi: 10.7554/eLife.23625 (PMC5815851; doi:10.7554/eLife.23625)
Supplement: Figure 8—source data 1. — Statistical analyses and the graph to support the stromule-directed movements presented in Figure 8D and E were generated by Prism7. [file elife-23625-fig8-data1.zip]

Archive with 3 entries (3 files):
- Figure 8C circular correlation DMSO.xlsx
- Figure 8C- circular correlation ORY.xlsx
- Figure 8D- Drug Treatment Stromule Directed Movement.csv
