# Supplementary material for: Stromule extension along microtubules coordinated with actin-mediated anchoring guides perinuclear chloroplast movement during innate immunity
Source: eLife. 2018 Jan 17;7:e23625. doi: 10.7554/eLife.23625 (PMC5815851; doi:10.7554/eLife.23625)
Supplement: Figure 8—source data 1. — Statistical analyses and the graph to support the stromule-directed movements presented in Figure 8D and E were generated by Prism7. [file elife-23625-fig8-data1.zip › Figure 8C circular correlation DMSO.xlsx]

## Sheet: Sheet1
This spreadsheet calculates the circular correlation coefficient of Fisher and Lee (1983).
To use it, enter the stromule angles in column A and the corresponding chloroplast angles in column B (in degrees).
You can enter the angles on a 0 to 360 scale, or -180 to +180. Columns C and D convert the angles from degrees to radians; if you want to enter the angles in radians, type them directly into columns C and D.
You can enter up to 100 pairs of angles.
The Fisher and Lee circular correlation coefficient, r(FL), is calculated. It ranges from +1 (perfect correlation) to 0 (no correlation) to -1 (perfect negative correlation, each stromule angle is 180 degrees different from the chloroplast angle).
To estimate the probability of getting the observed correlation coefficient by chance, the spreadsheet randomly pairs the chloroplast and stromule angles, and calculates the correlation coefficient for the randomized data.
It does 100 of these randomizations, and the "number more extreme" shows the number of randomized data sets that have a correlation coefficient further from zero than the observed one.
If less than 5% of the randomizations have correlation coefficients that are further from zero than the observed correlation coefficient, the observed value is significant at the P<0.05 level.
For publication-quality results, it would be best to do 10,000 randomizations. Hit the command and = keys (on a Mac) or the F9 key (on Windows) to generate a new set of 100 shuffled data sets. Write down the "number more extreme".
Repeat until you have 100 of these, add them up, and that's the number out of 10,000.
If you're going to do this a lot, let me know and I'll write a macro to do the 10,000 automatically.
Send questions to mcdonald@udel.edu
number more extreme	0
T (ignore this)	203.574
r(FL)	0.762268											T	16.532				T	11.1601				T	-2.52389				T	27.5435				T	-7.05353				T	4.56528				T	-9.18767				T	5.36425
N	33			13.053	15.4207	2.02165	-1.13209	-1.2249	3.34296	-5.29451	-0.847094		2.08836	0.412736	4.03237	-3.88606		0.334673	1.94641	-3.05569	3.43907		-0.382778	4.36536	1.15365	0.739332		-4.53878	-4.46613	-2.85881	2.54396		2.80692	-2.35059	0.158818	2.86878		-1.34873	0.137129	-1.85069	2.56674		0.351211	-1.55111	2.71538	3.18294		-2.3396	-2.29576
stromule angle, degrees	chloroplast angle, degrees	stromule angle, radians	chloroplast angle, radians	A	B	C	D	E	F	G	H	randomized chloroplast angle	A	B	C	D	randomized chloroplast angle	A	B	C	D	randomized chloroplast angle	A	B	C	D	randomized chloroplast angle	A	B	C	D	randomized chloroplast angle	A	B	C	D	randomized chloroplast angle	A	B	C	D	randomized chloroplast angle	A	B	C	D	randomized chloroplast angle	A	B
33.69	35.538	0.588001	0.620255	0.677065	0.322415	0.483624	0.451376	0.384618	0.923076	0.324314	0.94595	1.46014	0.0918819	0.551307	0.826962	0.0612544	1.5708	5.09693e-17	0.554699	0.832051	3.39794e-17	1.4289	0.117668	0.549124	0.823689	0.0784453	0.982795	0.461538	0.461538	0.692309	0.307691	-1.76819	-0.16318	-0.543927	-0.815893	-0.108786	-0.674744	0.649721	-0.346519	-0.51978	0.433146	-1.1903	0.30901	-0.515027	-0.772542	0.206006	2.52134	-0.677065	0.322415
57.995	90	1.0122	1.5708	3.2466e-17	0.848002	0.529993	5.19464e-17	-0.438214	0.898871	-1	1.22515e-16	2.43297	-0.402403	0.551869	0.344913	-0.643854	-2.26554	-0.339296	-0.651449	-0.40715	-0.542882	1.92957	-0.186093	0.794009	0.496248	-0.297753	0	0.529993	0	0	0.848002	0.620255	0.431272	0.492895	0.308055	0.690045	1.4289	0.0749514	0.839479	0.524667	0.119924	1.5708	3.2466e-17	0.848002	0.529993	5.19464e-17	2.35619	-0.374762	0.599628
-174.806	-174.289	-3.05094	-3.04192	0.990951	0.00900854	0.0991022	0.090079	0.983609	0.180313	0.980195	0.198034	3.14159	0.995894	-1.10911e-17	-1.22012e-16	0.0905283	2.52134	0.810389	-0.0526189	-0.578856	0.0736656	1.4289	-0.140839	-0.0896185	-0.985885	-0.0128025	1.5708	-6.10059e-17	-0.0905283	-0.995894	-5.54553e-18	2.35619	0.704203	-0.0640132	-0.704203	0.0640132	0.982795	-0.552422	-0.0753242	-0.828634	-0.050216	1.46014	-0.109975	-0.0899746	-0.989803	-0.00999688	1.05165	-0.494104	-0.0786005
-36.87	-38.66	-0.643503	-0.674744	0.624693	0.374819	-0.499757	-0.468521	0.279997	-0.960001	0.219506	-0.975611	1.4289	0.113136	-0.593971	0.791959	-0.084852	-2.26554	-0.512151	0.460931	-0.614572	0.384115	-3.05094	-0.796714	0.0543171	-0.0724225	0.597538	-1.96559	-0.307694	0.553847	-0.73846	0.230771	1.46014	0.0883424	-0.596332	0.795106	-0.0662571	-3.05094	-0.796714	0.0543171	-0.0724225	0.597538	2.35619	-0.565685	-0.424265	0.565685	0.424265	0.620255	0.650983	-0.348746
32.471	35.538	0.566726	0.620255	0.686514	0.312053	0.490373	0.436869	0.423535	0.90588	0.324314	0.94595	1.5708	5.16806e-17	0.536873	0.843663	3.28874e-17	1.46014	0.0931642	0.533589	0.838504	0.0592859	-2.26554	-0.540105	-0.412434	-0.648116	-0.343701	1.92957	-0.296229	0.50269	0.789947	-0.188508	1.92957	-0.296229	0.50269	0.789947	-0.188508	2.52134	-0.686514	0.312053	0.490373	-0.436869	1.03037	0.434064	0.460363	0.723433	0.276221	-1.21203	0.296229	-0.50269
53.13	45	0.927293	0.785398	0.424265	0.565685	0.424265	0.565685	-0.279997	0.960001	6.12574e-17	1	-3.05094	-0.597538	-0.0724225	-0.0543171	-0.796714	-1.21203	0.210674	-0.749063	-0.561799	0.280898	1.4289	0.084852	0.791959	0.593971	0.113136	-0.785398	0.424265	-0.565685	-0.424265	0.565685	2.43297	-0.455557	0.520629	0.390473	-0.607407	1.5708	3.67545e-17	0.799999	0.600001	4.90059e-17	1.40565	0.0986363	0.789115	0.591838	0.131515	2.52134	-0.488239	0.464994
-67.62	-63.435	-1.18019	-1.10715	0.170275	0.827058	-0.340551	-0.413528	-0.710062	-0.704139	-0.600001	-0.799999	0	0.380748	0	0	-0.924679	-1.10715	0.170275	0.827058	-0.340551	-0.413528	2.52134	-0.309826	-0.537463	0.221307	0.752439	-3.04192	-0.378858	0.0920155	-0.0378885	0.920089	1.46014	0.0420453	-0.919024	0.378419	-0.102111	2.35619	-0.269229	-0.653847	0.269229	0.653847	-1.21203	0.133689	0.865804	-0.356505	-0.324676	2.43297	-0.289086	-0.60177
-50.711	-78.69	-0.885074	-1.3734	0.124188	0.758932	-0.620935	-0.151787	-0.198034	-0.980195	-0.923076	-0.384618	0.620255	0.51528	-0.44986	0.368062	-0.629796	-2.26554	-0.405389	0.59457	-0.486459	0.495483	-3.04192	-0.630089	0.0770175	-0.0630134	0.77012	2.35619	-0.447763	-0.547274	0.447763	0.547274	2.35619	-0.447763	-0.547274	0.447763	0.547274	0	0.633232	0	0	-0.773962	2.52134	-0.51528	-0.44986	0.368062	0.629796	0.982795	0.351253	-0.643976
135	135	2.35619	2.35619	0.5	0.5	-0.5	-0.5	-1.83772e-16	-1	-1.83772e-16	-1	-1.86225	0.203183	-0.677286	0.677286	-0.203183	-1.1903	-0.262608	-0.656534	0.656534	0.262608	2.52134	0.575394	0.411001	-0.411001	-0.575394	2.52134	0.575394	0.411001	-0.411001	-0.575394	-2.26554	0.452683	-0.543211	0.543211	-0.452683	0.620255	-0.575394	0.411001	-0.411001	0.575394	-0.785398	-0.5	-0.5	0.5	0.5	2.35619	0.5	0.5
12.405	12.046	0.216508	0.210242	0.955148	0.0448324	0.203825	0.21009	0.907704	0.419611	0.912891	0.408203	0.210242	0.955148	0.0448324	0.203825	0.21009	0	0.976654	0	0	0.214821	0.210242	0.955148	0.0448324	0.203825	0.21009	2.35619	-0.690598	0.151901	0.690598	-0.151901	1.5708	5.98273e-17	0.214821	0.976654	1.31594e-17	-0.674744	0.762636	-0.134198	-0.610113	0.167746	1.05165	0.484558	0.186516	0.847972	0.106581	2.43297	-0.741534	0.139803
-20.225	80.538	-0.352993	1.40565	0.154257	-0.341004	0.925576	-0.0568321	0.760972	-0.648784	-0.94595	0.324314	3.14159	-0.938342	-4.23543e-17	1.14961e-16	0.345708	-1.10715	0.419639	0.30921	-0.839279	-0.154605	2.52134	-0.763557	-0.20094	0.545405	0.281313	-1.96559	-0.360903	0.319114	-0.866161	0.132965	1.05165	0.46555	-0.300158	0.814708	-0.17152	0.982795	0.520498	-0.287646	0.780749	-0.191764	1.5708	5.74804e-17	-0.345708	0.938342	-2.11772e-17	2.35619	-0.663508	-0.244452
-66.801	-45	-1.1659	-0.785398	0.278548	0.649932	-0.278548	-0.649932	-0.689645	-0.724148	6.12574e-17	-1	-3.04192	-0.391971	0.0914646	-0.0391999	0.91458	-2.26554	-0.252187	0.7061	-0.30262	0.588426	0.982795	0.21851	-0.764773	0.327766	-0.509847	2.52134	-0.320549	-0.534245	0.228967	0.747934	-1.1903	0.146298	0.853405	-0.365752	-0.341355	0.785398	0.278548	-0.649932	0.278548	-0.649932	2.35619	-0.278548	-0.649932	0.278548	0.649932	1.5708	2.41309e-17	-0.919142
-113.199	-129.806	-1.9757	-2.26554	0.252187	0.7061	0.30262	0.588426	-0.689645	0.724148	-0.180313	0.983609	-1.1903	-0.146298	0.853405	0.365752	-0.341355	-0.674744	-0.307604	0.574186	0.246085	-0.717728	-1.1903	-0.146298	0.853405	0.365752	-0.341355	-0.674744	-0.307604	0.574186	0.246085	-0.717728	1.4289	-0.0557088	-0.909905	-0.389967	-0.129985	2.35619	0.278548	-0.649932	-0.278548	0.649932	-1.76819	0.0772557	0.901293	0.386276	0.18026	2.52134	0.320549	-0.534245
123.69	144.462	2.1588	2.52134	0.451376	0.483624	-0.322415	-0.677065	-0.384618	-0.923076	0.324314	-0.94595	3.14159	0.554699	1.01939e-16	-6.79589e-17	-0.832051	0.982795	-0.307691	0.692309	-0.461538	0.461538	-1.3734	-0.108786	-0.815893	0.543927	0.16318	-1.3734	-0.108786	-0.815893	0.543927	0.16318	-2.26554	0.355113	-0.639195	0.426129	-0.532671	2.52134	0.451376	0.483624	-0.322415	-0.677065	1.5708	-3.39794e-17	0.832051	-0.554699	5.09693e-17	-1.76819	0.108786	-0.815893
128.66	139.399	2.24554	2.43297	0.474308	0.508178	-0.406545	-0.592881	-0.219506	-0.975611	0.152951	-0.988234	-1.86225	0.179503	-0.747936	0.598353	-0.224377	0	-0.624698	0	0	0.780867	-2.26554	0.399925	-0.599875	0.479903	-0.499903	-1.1903	-0.232003	-0.725019	0.580019	0.290001	0.982795	-0.346519	0.649721	-0.51978	0.433146	-0.785398	-0.441728	-0.552156	0.441728	0.552156	-1.3734	-0.122514	-0.765703	0.612566	0.153141	2.81984	0.59264	0.246932
161.565	135	2.81984	2.35619	0.67082	0.223607	-0.67082	-0.223607	0.799999	-0.600001	-1.83772e-16	-1	-3.04192	0.943974	-0.0314682	0.0944042	-0.314659	-1.21203	-0.333104	-0.296094	0.88828	0.111035	1.5708	-5.81139e-17	0.316229	-0.948683	1.93713e-17	1.5708	-5.81139e-17	0.316229	-0.948683	1.93713e-17	0.982795	-0.526234	0.263118	-0.789353	0.175412	-0.785398	-0.67082	-0.223607	0.67082	0.223607	-0.785398	-0.67082	-0.223607	0.67082	0.223607	0.620255	-0.771972	0.183806
-135	81.87	-2.35619	1.4289	-0.0999987	-0.7	-0.7	-0.0999987	-1.83772e-16	1	-0.960001	0.279997	-0.785398	-0.5	0.5	0.5	-0.5	1.40565	-0.116244	-0.697486	-0.697486	-0.116244	1.5708	-4.33155e-17	-0.707107	-0.707107	-4.33155e-17	2.35619	0.5	-0.5	-0.5	0.5	1.5708	-4.33155e-17	-0.707107	-0.707107	-4.33155e-17	2.35619	0.5	-0.5	-0.5	0.5	1.03037	-0.363806	-0.606338	-0.606338	-0.363806	1.5708	-4.33155e-17	-0.707107
131.186	144.462	2.28963	2.52134	0.535846	0.437429	-0.382752	-0.612394	-0.132741	-0.991151	0.324314	-0.94595	2.81984	0.624713	0.237986	-0.208238	-0.713956	-1.76819	0.129144	-0.737961	0.645718	-0.147593	1.05165	-0.326711	0.653418	-0.571742	0.373384	-0.785398	-0.465634	-0.532151	0.465634	0.532151	2.35619	0.465634	0.532151	-0.465634	-0.532151	1.92957	0.231216	0.704659	-0.616578	-0.264246	2.35619	0.465634	0.532151	-0.465634	-0.532151	-0.785398	-0.465634	-0.532151
101.31	83.66	1.76819	1.46014	-0.0216569	0.974583	-0.194918	0.108284	-0.923076	-0.384618	-0.975611	0.219506	2.52134	0.159587	0.569955	-0.113992	-0.797928	-2.26554	0.125552	-0.753298	0.150661	-0.627758	1.4289	-0.0277348	0.970725	-0.194146	0.138673	-2.26554	0.125552	-0.753298	0.150661	-0.627758	1.5708	-1.20136e-17	0.98058	-0.196117	6.00678e-17	1.05165	-0.0973018	0.851381	-0.170277	0.486506	-1.1903	-0.0728348	-0.910449	0.182091	0.364172	2.52134	0.159587	0.569955
-120.964	-106.699	-2.11122	-1.86225	0.147838	0.821328	0.492802	0.246395	-0.470581	0.882357	-0.834867	0.550452	-1.1903	-0.191077	0.796162	0.477702	-0.318458	1.5708	-3.15169e-17	-0.857491	-0.514499	-5.25277e-17	1.46014	-0.0568152	-0.852246	-0.511353	-0.0946912	1.4289	-0.0727603	-0.848873	-0.509329	-0.121266	1.5708	-3.15169e-17	-0.857491	-0.514499	-5.25277e-17	0.982795	-0.285392	-0.713476	-0.42809	-0.475649	1.5708	-3.15169e-17	-0.857491	-0.514499	-5.25277e-17	1.5708	-3.15169e-17	-0.857491
-63.435	-68.199	-1.10715	-1.1903	0.166088	0.830458	-0.415228	-0.332176	-0.600001	-0.799999	-0.724148	-0.689645	2.52134	-0.363911	-0.51988	0.259939	0.727823	-1.96559	-0.172006	0.825625	-0.412811	0.344013	-3.04192	-0.444993	0.0890052	-0.0445025	0.889988	-3.04192	-0.444993	0.0890052	-0.0445025	0.889988	-3.04192	-0.444993	0.0890052	-0.0445025	0.889988	3.14159	-0.447213	-1.09581e-16	5.47902e-17	0.894428	1.40565	0.0735189	-0.882259	0.441128	-0.147038	-1.10715	0.199999	0.800001
-170.538	-174.806	-2.97645	-3.05094	0.982345	0.0148823	0.0892966	0.163718	0.94595	0.324314	0.983609	0.180313	1.03037	-0.5075	-0.140966	-0.845824	-0.0845803	1.5708	-6.0424e-17	-0.164393	-0.986395	-1.00703e-17	-2.26554	0.63148	0.12629	0.757765	0.105243	0	-0.986395	0	0	-0.164393	-3.04192	0.981499	0.0163589	0.0981569	0.163577	2.35619	0.697486	-0.116244	-0.697486	0.116244	2.52134	0.802659	-0.0955525	-0.573335	0.133772	1.92957	0.346346	-0.153926
21.801	0	0.380499	0	0.928479	0	0	0.371384	0.724148	0.689645	1	0	-1.76819	-0.182091	-0.364172	-0.910449	-0.0728348	-1.86225	-0.266793	-0.355722	-0.889323	-0.106715	-1.76819	-0.182091	-0.364172	-0.910449	-0.0728348	-0.674744	0.725019	-0.232003	-0.580019	0.290001	-1.96559	-0.357109	-0.342816	-0.857057	-0.142841	1.92957	-0.32601	0.347738	0.869363	-0.130401	-1.86225	-0.266793	-0.355722	-0.889323	-0.106715	2.35619	-0.656534	0.262608
53.13	110.556	0.927293	1.92957	-0.210674	0.749063	0.561799	-0.280898	-0.279997	0.960001	-0.753426	-0.657533	0.982795	0.33282	0.66564	0.499232	0.443759	0.785398	0.424265	0.565685	0.424265	0.565685	1.5708	3.67545e-17	0.799999	0.600001	4.90059e-17	-3.04192	-0.597023	-0.0796085	-0.0597066	-0.796028	-0.785398	0.424265	-0.565685	-0.424265	0.565685	2.52134	-0.488239	0.464994	0.348746	-0.650983	0	0.600001	0	0	0.799999	0.982795	0.33282	0.66564
-120.964	-112.62	-2.11122	-1.96559	0.197886	0.791529	0.474922	0.329806	-0.470581	0.882357	-0.704139	0.710062	1.5708	-3.15169e-17	-0.857491	-0.514499	-5.25277e-17	1.4289	-0.0727603	-0.848873	-0.509329	-0.121266	-1.1903	-0.191077	0.796162	0.477702	-0.318458	1.4289	-0.0727603	-0.848873	-0.509329	-0.121266	2.52134	0.418664	-0.49841	-0.299049	0.697766	2.52134	0.418664	-0.49841	-0.299049	0.697766	-0.785398	-0.363806	0.606338	0.363806	-0.606338	-1.3734	-0.100902	0.840839
-90	-69.444	-1.5708	-1.21203	2.15089e-17	0.936329	-5.73571e-17	-0.351123	-1	-1.22515e-16	-0.753426	-0.657533	-3.05094	-6.10059e-17	0.0905283	-5.54553e-18	0.995894	2.43297	-4.65103e-17	-0.650787	3.98656e-17	0.75926	0.210242	5.99086e-17	-0.208697	1.27842e-17	-0.97798	3.14159	-6.12574e-17	-1.22515e-16	7.50494e-33	1	2.35619	-4.33155e-17	-0.707107	4.33155e-17	0.707107	-2.26554	-3.92164e-17	0.768216	-4.7059e-17	0.64019	1.5708	3.75247e-33	-1	6.12574e-17	-6.12574e-17	2.81984	-5.81139e-17	-0.316229
180	180	3.14159	3.14159	1	1.50099e-32	-1.22515e-16	-1.22515e-16	1	-2.4503e-16	1	-2.4503e-16	-1.86225	0.287344	-1.17348e-16	0.957828	-3.52039e-17	-3.05094	0.995894	-1.10911e-17	0.0905283	-1.22012e-16	1.5708	-6.12574e-17	1.22515e-16	-1	7.50494e-33	0.785398	-0.707107	8.66311e-17	-0.707107	8.66311e-17	2.52134	0.81373	7.12109e-17	-0.581243	-9.9694e-17	0.620255	-0.81373	7.12109e-17	-0.581243	9.9694e-17	-3.05094	0.995894	-1.10911e-17	0.0905283	-1.22012e-16	-0.674744	-0.780867	-7.65347e-17
36.87	56.31	0.643503	0.982795	0.443759	0.499232	0.66564	0.33282	0.279997	0.960001	-0.384618	0.923076	1.40565	0.131515	0.591838	0.789115	0.0986363	1.46014	0.0883424	0.596332	0.795106	0.0662571	0.785398	0.565685	0.424265	0.565685	0.424265	2.35619	-0.565685	0.424265	0.565685	-0.424265	1.46014	0.0883424	0.596332	0.795106	0.0662571	2.81984	-0.758945	0.189738	0.252983	-0.569211	1.05165	0.396912	0.520947	0.694593	0.297685	3.14159	-0.799999	7.35091e-17
146.31	161.565	2.55359	2.81984	0.789353	0.175412	-0.263118	-0.526234	0.384618	-0.923076	0.799999	-0.600001	1.4289	-0.117668	0.549124	-0.823689	0.0784453	1.5708	-5.09693e-17	0.554699	-0.832051	3.39794e-17	2.81984	0.789353	0.175412	-0.263118	-0.526234	2.52134	0.677065	0.322415	-0.483624	-0.451376	-0.785398	-0.588349	-0.392232	0.588349	0.392232	1.5708	-5.09693e-17	0.554699	-0.832051	3.39794e-17	1.46014	-0.0918819	0.551307	-0.826962	0.0612544	2.43297	0.631743	0.360991
-111.801	-101.31	-1.9513	-1.76819	0.0728348	0.910449	0.364172	0.182091	-0.724148	0.689645	-0.923076	0.384618	0.785398	-0.262608	-0.656534	-0.262608	-0.656534	-3.04192	0.369541	0.0923937	0.0369567	0.923871	-3.04192	0.369541	0.0923937	0.0369567	0.923871	1.5708	-2.275e-17	-0.928479	-0.371384	-5.68763e-17	-3.04192	0.369541	0.0923937	0.0369567	0.923871	1.5708	-2.275e-17	-0.928479	-0.371384	-5.68763e-17	1.92957	0.130401	-0.869363	-0.347738	0.32601	0.982795	-0.206006	-0.772542
55.008	60.255	0.960071	1.05165	0.284518	0.711292	0.497904	0.406454	-0.342283	0.939597	-0.507689	0.861541	3.14159	-0.573462	1.00368e-16	7.02576e-17	-0.819232	1.4289	0.0810988	0.810999	0.567699	0.115855	1.03037	0.295046	0.702484	0.491738	0.421494	3.14159	-0.573462	1.00368e-16	7.02576e-17	-0.819232	-3.04192	-0.570616	-0.0815224	-0.0570657	-0.815166	2.52134	-0.466643	0.476173	0.333321	-0.666634	2.43297	-0.435407	0.533146	0.373202	-0.62201	-0.785398	0.405499	-0.579285
38.66	59.036	0.674744	1.03037	0.401755	0.535672	0.669586	0.321407	0.219506	0.975611	-0.470581	0.882357	-0.785398	0.552156	-0.441728	-0.552156	0.441728	-3.04192	-0.776991	-0.0621642	-0.0777047	-0.621597	1.92957	-0.27418	0.584923	0.731149	-0.219346	2.81984	-0.740795	0.197547	0.246932	-0.59264	0.210242	0.763672	0.130372	0.162964	0.610942	0.210242	0.763672	0.130372	0.162964	0.610942	2.52134	-0.635415	0.363101	0.453873	-0.508335	-1.21203	0.27418	-0.584923
70.017	90	1.22203	1.5708	2.09342e-17	0.939794	0.341741	5.75694e-17	-0.766426	0.642333	-1	1.22515e-16	-0.785398	0.241648	-0.664535	-0.241648	0.664535	0.982795	0.189564	0.781957	0.284346	0.521303	2.43297	-0.25947	0.611606	0.222401	-0.713548	-1.21203	0.119993	-0.879957	-0.319982	0.329983	1.4289	0.0483289	0.930349	0.338307	0.132905	-1.3734	0.0670214	-0.921544	-0.335105	0.18431	0	0.341741	0	0	0.939794	1.5708	2.09342e-17	0.939794
[truncated: 462 more columns]
