# Supplementary material for: Stromule extension along microtubules coordinated with actin-mediated anchoring guides perinuclear chloroplast movement during innate immunity
Source: eLife. 2018 Jan 17;7:e23625. doi: 10.7554/eLife.23625 (PMC5815851; doi:10.7554/eLife.23625)
Supplement: Figure 8—source data 1. — Statistical analyses and the graph to support the stromule-directed movements presented in Figure 8D and E were generated by Prism7. [file elife-23625-fig8-data1.zip › Figure 8D- Drug Treatment Stromule Directed Movement.csv]

DMSO	ORY	CTD
0.625	0.260869565	0
0.5	0.421052632	0
0.5	0.44	0
0.75	0.470588235	0
0.5	0.461538462	0
0.5625	0.263157895	0
