# Supplementary material for: Stromule extension along microtubules coordinated with actin-mediated anchoring guides perinuclear chloroplast movement during innate immunity
Source: eLife. 2018 Jan 17;7:e23625. doi: 10.7554/eLife.23625 (PMC5815851; doi:10.7554/eLife.23625)
Supplement: Figure 8—figure supplement 1—source data 1. — The raw data points of the orientation angle of the stromule and the movement of the chloroplast body presented in Figure 8—figure supplement 1B. [file elife-23625-fig8-figsupp1-data1.csv]

ORY	ORY	DMSO	DMSO	YY13	YY13	Random	Random
Stromule	Bodt	Stromule	Body	Stromule	Body	Stromule	Body
119.055	122.471	33.69	35.538	64.799	-156.801	-47.726	105.945
71.565	41.634	57.995	90	-175.914	-172.648	-79.216	-155.556
-45	-36.87	-174.806	-174.289	-80.538	-81.634	166.504	102.095
98.13	-45	-36.87	-38.66	149.744	180	-151.557	137.816
-23.199	-23.199	32.471	35.538	114.775	107.819	137.816	180
-135	-135	53.13	45	169.992	166.504	66.371	-29.745
-165.964	180	-67.62	-63.435	-23.629	-29.745	102.095	-151.557
161.565	153.435	-50.711	-78.69	-122.005	-124.695	-104.744	36.87
146.31	135	135	135	-156.801	-162.897	101.768	-19.29
-90	-75.964	12.405	12.046	-52.125	-70.346	166.504	107.819
-74.055	-71.565	-20.225	80.538	-33.69	-19.29	49.97	36.87
-63.435	-90	-66.801	-45	126.469	124.695	-123.69	-172.648
6.34	8.13	-113.199	-129.806	139.399	-79.216	-29.745	75.964
180	180	123.69	144.462	151.049	137.816	-47.726	-19.29
-164.745	-129.806	128.66	139.399	-145.305	49.97	-29.745	-122.005
167.905	174.806	161.565	135	-104.036	-104.744	-151.557	87.879
0	0	-135	81.87	-126.384	-126.87	142.431	102.095
-26.565	0	131.186	144.462	25.017	36.87	59.036	102.095
16.699	14.036	101.31	83.66	57.265	75.964	-162.897	-74.476
85.601	84.806	-120.964	-106.699	-153.435	-155.556	-70.346	66.371
86.82	90	-63.435	-68.199	35.311	30.964	102.095	160.346
118.301	116.565	-170.538	-174.806	-143.13	-151.557	-104.744	-70.346
-156.038	-149.036	21.801	0	101.041	105.945	105.945	159.444
77.471	81.87	53.13	110.556	151.189	160.346	-19.29	160.346
-99.462	-90	-120.964	-112.62	-73.301	102.095	30.964	49.97
-116.565	-90	-90	-69.444	-62.7	-74.476	-97.125	36.87
0	15.945	180	180	-172.875	-122.005	49.97	-47.726
97.125	95.711	36.87	56.31	35.754	59.036	49.97	-155.556
-143.13	-141.34	146.31	161.565	168.69	142.431	-70.346	-172.648
60.255	50.194	-111.801	-101.31	156.038	159.444	-156.801	49.97
10.305	26.565	55.008	60.255	36.254	57.095	-152.85	120.964
33.69	45	38.66	59.036	-122.471	-97.125	57.095	120.964
-90	-90	70.017	90	-33.69	-47.726	-123.111	159.146
-135	-135			75.964	87.879	-114.444	-25.463
-90	-143.13			84.289	90	60.44	110.171
-160.017	-167.471			98.13	66.371	120.964	159.146
-75.964	-45			-135	-123.69	134.519	-146.706
-104.036	-129.806			84.56	101.768	55.561	-123.111
-143.13	-150.945					-170.942	-54.162
105.945	90					-149.036	-123.111
-125.538	-111.801					-104.036	-170.942
-69.444	-68.199					159.146	59.216
-68.199	-50.194					-117.474	-90
-173.66	-171.254					-65.898	-114.444
175.914	175.236					-65.898	23.806
-135	-116.565					-170.942	-54.162
131.634	141.34					134.519	132.614
						55.561	123.311
						177.064	-170.942
						-114.444	23.806
						55.561	-170.942
						59.216	59.744
						120.964	110.171
						-152.85	68.009
						-123.111	-18.122
						57.095	-170.942
						68.009	23.806
						59.216	134.519
						134.519	-74.055
						-170.942	-152.85
