# Supplementary material for: Stromule extension along microtubules coordinated with actin-mediated anchoring guides perinuclear chloroplast movement during innate immunity
Source: eLife. 2018 Jan 17;7:e23625. doi: 10.7554/eLife.23625 (PMC5815851; doi:10.7554/eLife.23625)
Supplement: Figure 10—source data 1. — Statistical analyses and the graph of the perinuclear clustering of the chloroplasts in TMV-p50 induced plant immune response and presented in Figure 10B and D were generated by Prism7. [file elife-23625-fig10-data1.zip]

Archive with 8 entries (7 files):
- Figure 10-dource file 1/
- Figure 10-dource file 1/4 and more chl_nucleus.pdf
- Figure 10-dource file 1/4 and mroe p50-drug treatment.pdf
- Figure 10-dource file 1/4 and mroe p50-drug treatment.txt
- Figure 10-dource file 1/Ordinary one-way ANOVA of 4 and mroe p50-drug treatment.csv
- Figure 10-dource file 1/Unpaired t test of 4 and more chl_nucleus-1.csv
- Figure 10-dource file 1/Unpaired t test of 4 and more chl_nucleus.csv
- Figure 10-dource file 1/Welch's t test of 4 and more chl_nucleus.csv
