# Supplementary material for: Stromule extension along microtubules coordinated with actin-mediated anchoring guides perinuclear chloroplast movement during innate immunity
Source: eLife. 2018 Jan 17;7:e23625. doi: 10.7554/eLife.23625 (PMC5815851; doi:10.7554/eLife.23625)
Supplement: Figure 10—source data 1. — Statistical analyses and the graph of the perinuclear clustering of the chloroplasts in TMV-p50 induced plant immune response and presented in Figure 10B and D were generated by Prism7. [file elife-23625-fig10-data1.zip › Figure 10-dource file 1/4 and mroe p50-drug treatment.txt]

DMSO	ORY	CTD
0.6	0.7	0.526315789
0.714285714	0.714285714	0.4
0.7	0.619047619	0.35
