# Supplementary material for: Stromule extension along microtubules coordinated with actin-mediated anchoring guides perinuclear chloroplast movement during innate immunity
Source: eLife. 2018 Jan 17;7:e23625. doi: 10.7554/eLife.23625 (PMC5815851; doi:10.7554/eLife.23625)
Supplement: Figure 10—source data 1. — Statistical analyses and the graph of the perinuclear clustering of the chloroplasts in TMV-p50 induced plant immune response and presented in Figure 10B and D were generated by Prism7. [file elife-23625-fig10-data1.zip › Figure 10-dource file 1/Ordinary one-way ANOVA of 4 and mroe p50-drug treatment.csv]

Number of families	1
Number of comparisons per family	2
Alpha	0.05
Dunnett's multiple comparisons test	Mean Diff.	95.00% CI of diff.	Significant?	Summary	Adjusted P Value	?-A
ORY vs. DMSO	0.0063	-0.16 to 0.17	No	ns	0.9910	B	ORY
CTD vs. DMSO	-0.25	-0.41 to -0.082	Yes	**	0.0092	C	CTD
Test details	Mean 1	Mean 2	Mean Diff.	SE of diff.	n1	n2	q	DF
ORY vs. DMSO	0.68	0.67	0.0063	0.057	3	3	0.11	6
CTD vs. DMSO	0.43	0.67	-0.25	0.057	3	3	4.3	6
