# Supplementary material for: Stromule extension along microtubules coordinated with actin-mediated anchoring guides perinuclear chloroplast movement during innate immunity
Source: eLife. 2018 Jan 17;7:e23625. doi: 10.7554/eLife.23625 (PMC5815851; doi:10.7554/eLife.23625)
Supplement: Figure 10—source data 1. — Statistical analyses and the graph of the perinuclear clustering of the chloroplasts in TMV-p50 induced plant immune response and presented in Figure 10B and D were generated by Prism7. [file elife-23625-fig10-data1.zip › Figure 10-dource file 1/Unpaired t test of 4 and more chl_nucleus-1.csv]

Table Analyzed	4 and more chl/nucleus
Column C	36 citrine
vs.	vs.
Column F	36 p50
Unpaired t test
P value	0.0076
P value summary	**
Significantly different (P < 0.05)?	Yes
One- or two-tailed P value?	Two-tailed
t, df	t=11 df=2
How big is the difference?
Mean ± SEM of column C	0.097 ± 0.026, n=2
Mean ± SEM of column F	0.43 ± 0.015, n=2
Difference between means	-0.34 ± 0.03
95% confidence interval	-0.46 to -0.21
R squared (eta squared)	0.98
F test to compare variances
F, DFn, Dfd
P value
P value summary
Significantly different (P < 0.05)?
